# Supplementary material for: Poly[(μ5-2,2′-bipyridine-5,5′-dicarboxyl­ato)lead(II)]
Source: Acta Crystallogr Sect E Struct Rep Online. 2012 Aug 23;68(Pt 9):m1196–7. doi: 10.1107/S1600536812035647 (PMC3435613; doi:10.1107/S1600536812035647)
Supplement: Supplementary file 1 [file e-68-m1196-sup1.cif]

##############################################################################
#                                                                            #
# This CIF contains the data in a paper accepted for publication in          #
# Acta Crystallographica Section E. It conforms to the requirements of       #
# Notes for Authors for Acta Crystallographica Section E, and has been       #
# peer reviewed under the auspices of the IUCr Commission on Journals.       #
#                                                                            #
# Full details of the Crystallographic Information File format               #
# are given in the paper "The Crystallographic Information File (CIF):       #
# a New Standard Archive File for Crystallography" by S. R. Hall, F. H.      #
# Allen and I. D. Brown [Acta Cryst. (1991), A47, 655-685].                  #
#                                                                            #
# The current version of the core CIF dictionary is obtainable from          #
# ftp://ftp.iucr.org/pub/cif_core.dic.                                       #
#                                                                            #
# Software is freely available for graphical display of the structure(s)     #
# in this CIF. For information consult the CIF software page                 #
# http://www.iucr.org/resources/cif/software.                                #
#                                                                            #
# This file may be used for bona fide research purposes within the           #
# scientific community so long as proper attribution is given to the journal # 
# article from which it was obtained.                                        #
#                                                                            #
##############################################################################
data_I
_audit_creation_method     SHELXL-97
_chemical_name_systematic
;
Poly[(\m~5~-2,2'-bipyridine-5,5'-dicarboxylato)lead(II)]
;
_chemical_name_common     ?
_chemical_formula_moiety     'C12 H6 N2 O4 Pb'
_chemical_formula_sum     'C12 H6 N2 O4 Pb'
_chemical_formula_iupac     '[Pb (C12 H6 N2 O4)]'
_chemical_formula_weight     449.39
_chemical_melting_point     ?
_symmetry_cell_setting     orthorhombic
_symmetry_space_group_name_H-M     'P m n 21'
_symmetry_space_group_name_Hall     'P 2ac -2'
loop_
    _symmetry_equiv_pos_as_xyz
    'x, y, z'
    '-x+1/2, -y, z+1/2'
    '-x, y, z'
    'x+1/2, -y, z+1/2'
_cell_length_a     13.6224(3)
_cell_length_b     4.1923(2)
_cell_length_c     10.2180(3)
_cell_angle_alpha     90.00
_cell_angle_beta     90.00
_cell_angle_gamma     90.00
_cell_volume     583.54(3)
_cell_formula_units_Z     2
_cell_measurement_reflns_used     8915
_cell_measurement_theta_min     2.49
_cell_measurement_theta_max     28.45
_cell_measurement_temperature     100(2)
_exptl_crystal_description     prism
_exptl_crystal_colour     colorless
_exptl_crystal_size_max     0.32
_exptl_crystal_size_mid     0.18
_exptl_crystal_size_min     0.10
_exptl_crystal_density_diffrn     2.558
_exptl_crystal_density_meas     ?
_exptl_crystal_density_method     'not measured'
_exptl_crystal_F_000     412
_exptl_absorpt_coefficient_mu     14.467
_exptl_absorpt_correction_type     multi-scan
_exptl_absorpt_process_details     '(SADABS; Bruker, 2005)'
_exptl_absorpt_correction_T_min     0.055
_exptl_absorpt_correction_T_max     0.235
_exptl_special_details     ?
_diffrn_ambient_temperature     100(2)
_diffrn_radiation_type     MoK\a
_diffrn_radiation_wavelength     0.71073
_diffrn_radiation_source     'fine-focus sealed tube'
_diffrn_radiation_monochromator     graphite
_diffrn_measurement_device_type
                          'Bruker Kappa APEXII CCD area-detector diffractometer'
_diffrn_measurement_method     '\f and \w scans'
_diffrn_detector_area_resol_mean     ?
_diffrn_reflns_number     9729
_diffrn_reflns_av_R_equivalents     0.0364
_diffrn_reflns_av_sigmaI/netI     0.0234
_diffrn_reflns_theta_min     2.49
_diffrn_reflns_theta_max     28.49
_diffrn_reflns_theta_full     28.49
_diffrn_measured_fraction_theta_max     1.000
_diffrn_measured_fraction_theta_full     1.000
_diffrn_reflns_limit_h_min     -18
_diffrn_reflns_limit_h_max     17
_diffrn_reflns_limit_k_min     -5
_diffrn_reflns_limit_k_max     5
_diffrn_reflns_limit_l_min     -13
_diffrn_reflns_limit_l_max     13
_diffrn_standards_number     ?
_diffrn_standards_interval_count     ?
_diffrn_standards_interval_time     ?
_diffrn_standards_decay_%     ?
_refine_special_details
;
 Refinement of F^2^ against ALL reflections.  The weighted R-factor wR and
 goodness of fit S are based on F^2^, conventional R-factors R are based
 on F, with F set to zero for negative F^2^. The threshold expression of
 F^2^ > 2sigma(F^2^) is used only for calculating R-factors(gt) etc. and is
 not relevant to the choice of reflections for refinement.  R-factors based
 on F^2^ are statistically about twice as large as those based on F, and R-
 factors based on ALL data will be even larger.
;
_reflns_number_total     1542
_reflns_number_gt     1511
_reflns_threshold_expression     I>2\s(I)
_refine_ls_structure_factor_coef     Fsqd
_refine_ls_matrix_type     full
_refine_ls_R_factor_all     0.0191
_refine_ls_R_factor_gt     0.0186
_refine_ls_wR_factor_gt     0.0544
_refine_ls_wR_factor_ref     0.0549
_refine_ls_goodness_of_fit_ref     1.240
_refine_ls_restrained_S_all     1.240
_refine_ls_number_reflns     1542
_refine_ls_number_parameters     90
_refine_ls_number_restraints     1
_refine_ls_hydrogen_treatment     constr
_refine_ls_weighting_scheme     calc
_refine_ls_weighting_details
         'calc w=1/[\s^2^(Fo^2^)+(0.0212P)^2^+3.4430P] where P=(Fo^2^+2Fc^2^)/3'
_atom_sites_solution_hydrogens     geom
_atom_sites_solution_primary     direct
_atom_sites_solution_secondary     difmap
_refine_ls_shift/su_max     0.000
_refine_ls_shift/su_mean     0.000
_refine_diff_density_max     1.526
_refine_diff_density_min     -0.754
_refine_ls_extinction_method     SHELXL
_refine_ls_extinction_coef     0.0097(6)
_refine_ls_extinction_expression
                                  'Fc^*^=kFc[1+0.001xFc^2^\l^3^/sin(2\q)]^-1/4^'
_refine_ls_abs_structure_details     'Flack (1983), 728 Friedel pairs'
_refine_ls_abs_structure_Flack     0.497(14)
loop_
    _atom_type_symbol
    _atom_type_description
    _atom_type_scat_dispersion_real
    _atom_type_scat_dispersion_imag
    _atom_type_scat_source
    'C' 'C' 0.0033 0.0016
                         'International Tables Vol C Tables 4.2.6.8 and 6.1.1.4'
    'H' 'H' 0.0000 0.0000
                         'International Tables Vol C Tables 4.2.6.8 and 6.1.1.4'
    'N' 'N' 0.0061 0.0033
                         'International Tables Vol C Tables 4.2.6.8 and 6.1.1.4'
    'O' 'O' 0.0106 0.0060
                         'International Tables Vol C Tables 4.2.6.8 and 6.1.1.4'
    'Pb' 'Pb' -3.3944 10.1111
                         'International Tables Vol C Tables 4.2.6.8 and 6.1.1.4'
_computing_data_collection     'APEX2 (Bruker, 2007)'
_computing_cell_refinement     'SAINT (Bruker, 2007)'
_computing_data_reduction     'SAINT (Bruker, 2007)'
_computing_structure_solution     'SHELXS97 (Sheldrick, 2008)'
_computing_structure_refinement     'SHELXL97 (Sheldrick, 2008)'
_computing_molecular_graphics     'ORTEP-3 for Windows (Farrugia, 1997)'
_computing_publication_material
           'WinGX publication routines (Farrugia, 1999) and PLATON (Spek, 2009)'
loop_
    _atom_site_type_symbol
    _atom_site_label
    _atom_site_fract_x
    _atom_site_fract_y
    _atom_site_fract_z
    _atom_site_U_iso_or_equiv
    _atom_site_adp_type
    _atom_site_calc_flag
    _atom_site_refinement_flags
    _atom_site_occupancy
    _atom_site_symmetry_multiplicity
    _atom_site_disorder_assembly
    _atom_site_disorder_group
    Pb Pb1 0.0000 0.81379(5) 0.6243 0.00544(10) Uani d S 1 2 . .
    O O1 0.3476(4) 0.2412(13) 0.9391(5) 0.0145(9) Uani d . 1 1 . .
    O O2 0.3886(3) 0.6151(12) 1.0873(4) 0.0136(9) Uani d . 1 1 . .
    N N1 0.0870(4) 0.7262(14) 0.8556(5) 0.0134(11) Uani d . 1 1 . .
    C C1 0.1730(4) 0.5765(15) 0.8787(5) 0.0099(11) Uani d . 1 1 . .
    H H1 0.1929 0.4075 0.8227 0.012 Uiso calc R 1 1 . .
    C C2 0.2338(4) 0.6648(14) 0.9835(6) 0.0091(11) Uani d . 1 1 . .
    C C3 0.2044(5) 0.9052(17) 1.0680(6) 0.0138(11) Uani d . 1 1 . .
    H H3 0.2446 0.9677 1.1395 0.017 Uiso calc R 1 1 . .
    C C4 0.1157(5) 1.0506(17) 1.0457(6) 0.0149(12) Uani d . 1 1 . .
    H H4 0.0926 1.2117 1.1034 0.018 Uiso calc R 1 1 . .
    C C5 0.0596(5) 0.9597(17) 0.9373(6) 0.0160(12) Uani d . 1 1 . .
    C C6 0.3296(4) 0.4896(16) 1.0016(5) 0.0127(12) Uani d . 1 1 . .
loop_
    _atom_site_aniso_label
    _atom_site_aniso_U_11
    _atom_site_aniso_U_22
    _atom_site_aniso_U_33
    _atom_site_aniso_U_12
    _atom_site_aniso_U_13
    _atom_site_aniso_U_23
    Pb1 0.00259(13) 0.00704(13) 0.00668(12) 0.000 0.000 0.00030(19)
    O1 0.009(2) 0.022(2) 0.013(2) 0.0027(19) -0.0030(18) -0.0058(18)
    O2 0.007(2) 0.018(2) 0.015(2) -0.0035(17) -0.0056(13) -0.0002(15)
    N1 0.009(3) 0.022(3) 0.009(2) 0.000(2) -0.001(2) -0.002(2)
    C1 0.009(3) 0.013(3) 0.008(2) 0.004(2) -0.0023(19) 0.004(2)
    C2 0.003(3) 0.014(3) 0.011(3) -0.001(2) -0.002(2) 0.0008(19)
    C3 0.010(3) 0.025(3) 0.006(2) 0.001(3) 0.000(2) 0.000(3)
    C4 0.010(3) 0.018(3) 0.017(3) 0.003(2) -0.001(2) -0.004(2)
    C5 0.012(3) 0.020(3) 0.016(3) 0.005(2) -0.002(2) 0.004(2)
    C6 0.003(2) 0.029(4) 0.006(2) -0.004(2) -0.0017(18) 0.006(2)
_geom_special_details
;
 All esds (except the esd in the dihedral angle between two l.s. planes)
 are estimated using the full covariance matrix.  The cell esds are taken
 into account individually in the estimation of esds in distances, angles
 and torsion angles; correlations between esds in cell parameters are only
 used when they are defined by crystal symmetry.  An approximate (isotropic)
 treatment of cell esds is used for estimating esds involving l.s. planes.
;
loop_
    _geom_bond_atom_site_label_1
    _geom_bond_atom_site_label_2
    _geom_bond_site_symmetry_2
    _geom_bond_distance
    _geom_bond_publ_flag
    Pb1 O1 2_564 2.819(5) y
    Pb1 O2 2_564 2.383(5) yes
    Pb1 O2 4_464 2.383(5) ?
    Pb1 O2 2_574 2.860(5) y
    Pb1 N1 . 2.669(5) yes
    Pb1 N1 3 2.669(5) ?
    O1 C6 . 1.245(8) ?
    O2 Pb1 2_565 2.383(5) ?
    N1 C1 . 1.350(8) ?
    N1 C5 . 1.340(9) ?
    C1 C2 . 1.403(8) ?
    C1 H1 . 0.9500 ?
    C2 C3 . 1.386(9) ?
    C2 C6 . 1.509(8) ?
    C3 C4 . 1.373(9) ?
    C3 H3 . 0.9500 ?
    C4 C5 . 1.398(9) ?
    C4 H4 . 0.9500 ?
    C5 C5 3 1.623(13) ?
    C6 O2 . 1.300(7) ?
loop_
    _geom_angle_atom_site_label_1
    _geom_angle_atom_site_label_2
    _geom_angle_atom_site_label_3
    _geom_angle_site_symmetry_1
    _geom_angle_site_symmetry_3
    _geom_angle
    _geom_angle_publ_flag
    O2 Pb1 O2 4_464 2_564 79.1(2) .
    O2 Pb1 N1 2_564 3 108.61(16) .
    O2 Pb1 N1 4_464 . 108.61(17) .
    O2 Pb1 N1 2_564 . 75.73(16) .
    O2 Pb1 N1 4_464 3 75.73(16) .
    N1 Pb1 N1 . 3 52.7(3) .
    C6 O2 Pb1 . 2_565 101.2(4) ?
    C1 N1 Pb1 . . 127.2(4) ?
    C5 N1 Pb1 . . 109.1(4) ?
    C5 N1 C1 . . 118.2(6) ?
    N1 C1 C2 . . 121.5(6) ?
    N1 C1 H1 . . 119.2 ?
    C2 C1 H1 . . 119.2 ?
    C1 C2 C6 . . 118.4(5) ?
    C3 C2 C1 . . 119.8(6) ?
    C3 C2 C6 . . 121.8(5) ?
    C2 C3 H3 . . 120.9 ?
    C4 C3 C2 . . 118.3(6) ?
    C4 C3 H3 . . 120.9 ?
    C3 C4 C5 . . 119.4(6) ?
    C3 C4 H4 . . 120.3 ?
    C5 C4 H4 . . 120.3 ?
    N1 C5 C4 . . 122.7(6) ?
    N1 C5 C5 . 3 106.2(4) ?
    C4 C5 C5 . 3 123.1(4) ?
    O1 C6 O2 . . 124.2(6) ?
    O1 C6 C2 . . 120.9(5) ?
    O2 C6 C2 . . 114.8(6) ?
loop_
    _geom_torsion_atom_site_label_1
    _geom_torsion_atom_site_label_2
    _geom_torsion_atom_site_label_3
    _geom_torsion_atom_site_label_4
    _geom_torsion_site_symmetry_1
    _geom_torsion_site_symmetry_2
    _geom_torsion_site_symmetry_3
    _geom_torsion_site_symmetry_4
    _geom_torsion
    _geom_torsion_publ_flag
    O2 Pb1 N1 C1 2_564 . . . 19.7(5) ?
    O2 Pb1 N1 C1 4_464 . . . 92.8(5) ?
    O2 Pb1 N1 C5 2_564 . . . 172.7(5) ?
    O2 Pb1 N1 C5 4_464 . . . -114.2(5) ?
    N1 Pb1 N1 C1 3 . . . 147.1(5) ?
    N1 Pb1 N1 C5 3 . . . -59.9(5) ?
    Pb1 N1 C1 C2 . . . . 149.5(5) ?
    C5 N1 C1 C2 . . . . -1.3(9) ?
    Pb1 N1 C5 C4 . . . . -156.5(5) ?
    Pb1 N1 C5 C5 . . . 3 53.8(3) ?
    C1 N1 C5 C4 . . . . -0.8(10) ?
    C1 N1 C5 C5 . . . 3 -150.5(5) ?
    N1 C1 C2 C3 . . . . 1.8(9) ?
    N1 C1 C2 C6 . . . . -179.0(5) ?
    C1 C2 C3 C4 . . . . -0.1(10) ?
    C6 C2 C3 C4 . . . . -179.3(6) ?
    C1 C2 C6 O1 . . . . -11.3(9) ?
    C1 C2 C6 O2 . . . . 169.9(5) ?
    C3 C2 C6 O1 . . . . 167.9(6) ?
    C3 C2 C6 O2 . . . . -10.9(8) ?
    C2 C3 C4 C5 . . . . -1.9(10) ?
    C3 C4 C5 N1 . . . . 2.5(11) ?
    C3 C4 C5 C5 . . . 3 147.0(5) ?
    O1 C6 O2 Pb1 . . . 2_565 -14.7(7) ?
    C2 C6 O2 Pb1 . . . 2_565 164.0(4) ?
data_global
_journal_date_recd_electronic     2012-08-07
_journal_date_accepted     2012-08-13
_journal_name_full     'Acta Crystallographica, Section E'
_journal_year     2012
_journal_volume     68
_journal_issue      9
_journal_page_first     m1196
_journal_page_last     m1197
_journal_paper_category     QM
_journal_paper_doi     10.1107/S1600536812035647
_journal_coeditor_code     XU5606
_publ_contact_author
;
Dr. Tuncer H\"okelek
Hacettepe University,
Department of Physics,
06800 Beytepe
Ankara
Turkey
;
_publ_contact_author_email     merzifon@hacettepe.edu.tr
_publ_contact_author_fax     '90(312)2352550'
_publ_contact_author_phone     '90(312)2977242'
_publ_section_title
;
Poly[(\m~5~-2,2'-bipyridine-5,5'-dicarboxylato)lead(II)]
;
loop_
    _publ_author_name
    _publ_author_address
    'Sert\,celik, Mustafa'
;
Department of Chemistry
Kafkas University
36100 Kars
Turkey
;
    '\,Caylak Deliba\,s, Nagihan'
;
Department of Physics
Sakarya University
54187 Esentepe
Sakarya
Turkey
;
    '\,Cevik, Sabri'
;
Department of Chemistry
Afyon Kocatepe University
03200 Afyonkarahisar
Turkey
;
    'Necefo\(glu, Hacali'
;
Department of Chemistry
Kafkas University
36100 Kars
Turkey
;
    'H\"okelek*, Tuncer'
;
Department of Physics
Hacettepe University
06800 Beytepe
Ankara
Turkey
;
