# Supplementary material for: Poly[(μ5-2,2′-bipyridine-5,5′-dicarboxyl­ato)lead(II)]
Source: Acta Crystallogr Sect E Struct Rep Online. 2012 Aug 23;68(Pt 9):m1196–7. doi: 10.1107/S1600536812035647 (PMC3435613; doi:10.1107/S1600536812035647)
Supplement: Supplementary file 2 [file e-68-m1196-Isup2.hkl]

#
# h,k,l, Fc-squared, Fo-squared, sigma(Fo-squared) and status flag
#
data_I
_shelx_title ' 1 in Pmn2(1)'
_shelx_refln_list_code          4
_shelx_F_calc_maximum      167.74
_exptl_crystal_F_000       412.00
_reflns_d_resolution_high  0.7450
 
loop_
 _symmetry_equiv_pos_as_xyz
 'x, y, z'
 '-x+1/2, -y, z+1/2'
 '-x, y, z'
 'x+1/2, -y, z+1/2'
 
_cell_length_a    13.6224
_cell_length_b     4.1923
_cell_length_c    10.2180
_cell_angle_alpha  90.000
_cell_angle_beta   90.000
_cell_angle_gamma  90.000
 
_shelx_F_squared_multiplier     1.000
 
loop_
 _refln_index_h
 _refln_index_k
 _refln_index_l
 _refln_F_squared_calc
 _refln_F_squared_meas
 _refln_F_squared_sigma
 _refln_observed_status
   1   0 -13     3768.59     3942.95    148.02 o
   3   0 -13     6233.26     6380.66    229.44 o
   5   0 -13     3733.38     4032.31    216.45 o
   0   1 -13     3886.83     4148.53    167.82 o
   1   1 -13      899.15      954.09     35.72 o
   2   1 -13     4251.86     4275.44    132.59 o
   3   1 -13      510.48      452.90     30.25 o
   4   1 -13     2888.95     2856.89     92.87 o
   0   0 -12     4530.16     4675.61    248.37 o
   2   0 -12     5588.18     5551.08    201.69 o
   4   0 -12     4715.05     4505.62    169.88 o
   6   0 -12     4742.12     4919.66    178.33 o
   8   0 -12     4141.25     4295.30    230.40 o
   0   1 -12     1167.81     1335.11     59.00 o
   1   1 -12     4465.23     4507.43    119.32 o
   2   1 -12      803.41      804.27     31.40 o
   3   1 -12     3733.67     3744.22    117.62 o
   4   1 -12      396.89      425.94     28.46 o
   5   1 -12     3538.15     3465.38    109.38 o
   6   1 -12      561.37      515.81     27.35 o
   7   1 -12     3852.26     3896.16    105.72 o
   8   1 -12      961.85      978.48     38.78 o
   0   2 -12     2182.83     2137.99    131.80 o
   1   2 -12     1655.30     1627.69     75.35 o
   2   2 -12     1946.05     1947.63     69.77 o
   3   2 -12     2756.62     2940.10     96.02 o
   4   2 -12     2031.29     2059.56     62.16 o
   5   2 -12     2337.29     2441.01     73.31 o
   1   0 -11     4540.98     4372.67    163.92 o
   3   0 -11     5181.90     5206.28    185.52 o
   5   0 -11     8536.80     8611.20    308.79 o
   7   0 -11     5578.29     5722.03    204.36 o
   9   0 -11     4546.54     4522.24    249.41 o
   0   1 -11     6329.43     6611.34    233.01 o
   1   1 -11      853.88      822.55     30.69 o
   2   1 -11     3447.88     3528.65     93.56 o
   3   1 -11      574.35      543.03     24.88 o
   4   1 -11     4434.49     4452.07    114.85 o
   5   1 -11      933.37      894.19     40.22 o
   6   1 -11     5060.01     5066.41    132.31 o
   7   1 -11      846.74      877.41     34.69 o
   8   1 -11     4876.94     4952.73    130.99 o
   9   1 -11      889.67      815.12     34.28 o
  10   1 -11     3106.62     3001.02    103.34 o
   0   2 -11     2261.81     2220.76     88.79 o
   1   2 -11     2888.18     3043.06     95.48 o
   2   2 -11     2516.95     2620.56     84.87 o
   3   2 -11     1860.92     1813.06     64.18 o
   4   2 -11     2330.96     2334.96     68.86 o
   5   2 -11     2489.13     2506.18     73.37 o
   6   2 -11     2794.83     2868.86     82.43 o
   7   2 -11     2655.91     2656.84     77.78 o
   8   2 -11     1798.52     1730.16     57.69 o
   0   3 -11      312.98      320.92     48.21 o
   1   3 -11     4166.10     4319.33    168.01 o
   2   3 -11      585.91      579.07     34.58 o
   3   3 -11     3666.68     3584.29    118.40 o
   4   3 -11      648.38      705.55     38.54 o
   0   0 -10     5042.28     5086.10    260.00 o
   2   0 -10     8694.89     9041.00    312.32 o
   4   0 -10     6067.30     6484.92    330.98 o
   6   0 -10     6840.96     6812.45    240.16 o
   8   0 -10     5633.68     5446.17    202.66 o
  10   0 -10     3654.68     3888.97    208.90 o
  12   0 -10     4329.94     4494.59    243.37 o
   0   1 -10     2205.91     2006.02     78.60 o
   1   1 -10     5780.10     5951.93    147.71 o
   2   1 -10     1166.94     1216.41     38.12 o
   3   1 -10     5691.75     5727.81    146.01 o
   4   1 -10      734.72      746.68     27.59 o
   5   1 -10     4270.77     4282.02    111.71 o
   6   1 -10      703.39      702.84     28.78 o
   7   1 -10     6015.73     5828.86    151.97 o
   8   1 -10      908.26      939.30     35.64 o
   9   1 -10     3974.70     4040.39    110.51 o
  10   1 -10      529.80      516.86     27.94 o
  11   1 -10     3655.54     3639.05    118.14 o
  12   1 -10      950.67      942.51     83.02 o
   0   2 -10     2917.40     2903.31    119.55 o
   1   2 -10     2937.64     2894.34     67.05 o
   2   2 -10     2335.25     2388.77     90.23 o
   3   2 -10     2966.07     2954.01     96.34 o
   4   2 -10     2356.04     2351.32     67.90 o
   5   2 -10     3279.26     3224.68     89.21 o
   6   2 -10     3589.17     3623.72     88.68 o
   7   2 -10     2542.93     2461.99     66.97 o
   8   2 -10     2308.95     2301.02     63.80 o
   9   2 -10     1683.12     1591.63     49.17 o
  10   2 -10     2075.21     2130.73     66.50 o
   0   3 -10     4538.13     4539.66    157.90 o
   1   3 -10      647.14      651.33     25.70 o
   2   3 -10     3649.66     3600.46     95.88 o
   3   3 -10      239.97      251.97     20.52 o
   4   3 -10     4050.20     3982.69    110.49 o
   5   3 -10     1177.93     1275.99     45.02 o
   6   3 -10     3253.89     3303.33     94.94 o
   7   3 -10      700.08      632.23     32.17 o
   1   0  -9     9359.49     9698.62    330.58 o
   3   0  -9     7389.12     7911.77    418.65 o
   5   0  -9     8305.86     8435.20    295.48 o
   7   0  -9     4816.60     4917.51    143.10 o
   9   0  -9     6085.29     6068.74    217.57 o
  11   0  -9     6118.53     6030.75    322.47 o
  13   0  -9     4966.33     4841.17    262.19 o
   0   1  -9     8405.58     8214.51    222.94 o
   1   1  -9     1483.29     1574.16     38.49 o
   2   1  -9     6843.66     7238.57    194.78 o
   3   1  -9     1105.19     1115.40     34.91 o
   4   1  -9     6159.58     6221.27    156.19 o
   5   1  -9      988.30      967.03     32.34 o
   6   1  -9     4239.42     4417.16    101.00 o
   7   1  -9      684.17      697.51     28.29 o
   8   1  -9     4967.65     4955.21    117.34 o
   9   1  -9     1347.06     1291.26     40.40 o
  10   1  -9     6038.91     6070.82    145.14 o
  11   1  -9      653.14      634.72     27.95 o
  12   1  -9     4050.58     4060.83    114.29 o
  13   1  -9      434.31      463.63     42.61 o
   0   2  -9     3656.08     3508.73     99.37 o
   1   2  -9     3118.22     3075.85     69.49 o
   2   2  -9     2875.05     2971.07     68.20 o
   3   2  -9     4081.75     4096.87    103.39 o
   4   2  -9     3954.76     4139.60     98.55 o
   5   2  -9     2225.80     2213.97     58.48 o
   6   2  -9     3572.33     3625.81     89.42 o
   7   2  -9     2303.99     2328.86     62.18 o
   8   2  -9     2149.99     2116.16     58.94 o
   9   2  -9     3135.25     3173.94     82.46 o
  10   2  -9     2624.62     2573.25     80.55 o
  11   2  -9     2526.78     2569.09     71.54 o
  12   2  -9     1889.34     1849.36     56.87 o
   0   3  -9      488.34      400.62     27.47 o
   1   3  -9     4492.75     4548.45    101.16 o
   2   3  -9      944.29      949.02     30.22 o
   3   3  -9     3989.66     3887.56     92.67 o
   4   3  -9      597.45      627.69     24.06 o
   5   3  -9     4913.08     4794.04    130.85 o
   6   3  -9      447.46      450.98     25.77 o
   7   3  -9     4261.20     4246.77    106.60 o
   8   3  -9      627.86      625.98     29.58 o
   9   3  -9     3570.42     3537.02     94.02 o
   0   4  -9     3356.69     3276.72    101.97 o
   1   4  -9       14.49       15.45      9.87 o
   2   4  -9     4183.41     4138.39     87.99 o
   3   4  -9       13.89       11.19     10.18 o
   4   4  -9     3791.63     3728.45    101.56 o
   0   0  -8     8650.87     8349.01    272.29 o
   2   0  -8     8120.70     8199.81    219.30 o
   4   0  -8    10251.39    10543.71    358.93 o
   6   0  -8     8719.98     8639.83    302.03 o
   8   0  -8     6758.14     7111.38    203.81 o
  10   0  -8     6435.19     6649.09    232.09 o
  12   0  -8     8767.18     9049.65    453.18 o
  14   0  -8     3432.35     3975.06    218.68 o
   0   1  -8      217.79      119.60     15.67 o
   1   1  -8     7653.57     8122.14    171.62 o
   2   1  -8     2041.43     2097.69     48.37 o
   3   1  -8     8104.91     8421.88    176.98 o
   4   1  -8     1575.87     1507.75     51.55 o
   5   1  -8     5977.17     5889.38    119.37 o
   6   1  -8      853.20      801.25     23.03 o
   7   1  -8     5183.51     5373.86    113.17 o
   8   1  -8     2090.26     2007.53     53.86 o
   9   1  -8     6686.42     6584.18    175.01 o
  10   1  -8     1109.81     1169.40     37.55 o
  11   1  -8     5779.91     5889.12    138.81 o
  12   1  -8      650.84      675.86     29.68 o
  13   1  -8     4287.51     4310.95    121.57 o
  14   1  -8      940.05      923.89     44.17 o
   0   2  -8     3693.13     3826.90    106.14 o
   1   2  -8     2963.37     2969.96     68.22 o
   2   2  -8     4884.18     5022.93    114.43 o
   3   2  -8     5170.26     5399.01    108.40 o
   4   2  -8     4318.03     4360.49     90.64 o
   5   2  -8     2735.73     2782.25     61.29 o
   6   2  -8     1255.75     1275.14     33.31 o
   7   2  -8     4318.42     4149.19    102.90 o
   8   2  -8     3088.54     3060.31     79.20 o
   9   2  -8     3215.71     3126.44     82.11 o
  10   2  -8     3623.52     3519.54     91.02 o
  11   2  -8     2494.43     2385.04     68.45 o
  12   2  -8     1535.31     1492.58     49.08 o
  13   2  -8     2215.20     2132.11     63.76 o
   0   3  -8     5928.64     5987.88    203.06 o
   1   3  -8      663.07      631.65     19.61 o
   2   3  -8     5741.24     5858.72    131.21 o
   3   3  -8     1505.38     1512.88     41.19 o
   4   3  -8     4045.57     4064.70     94.02 o
   5   3  -8      760.68      787.87     25.53 o
   6   3  -8     5355.54     5202.73    111.81 o
   7   3  -8      148.86      144.56     17.37 o
   8   3  -8     3706.29     3601.35     93.46 o
   9   3  -8      871.50      881.68     35.28 o
  10   3  -8     3783.76     3726.60     97.68 o
  11   3  -8      500.03      461.01     29.29 o
   0   4  -8       18.49        3.03     13.02 o
   1   4  -8     4789.38     4915.93    101.35 o
   2   4  -8       18.57       20.88      9.65 o
   3   4  -8     4069.04     4029.50     97.72 o
   4   4  -8        3.42       13.56     11.21 o
   5   4  -8     4981.78     4892.07    116.66 o
   6   4  -8       11.29       20.03     12.19 o
   7   4  -8     3750.18     3700.67    106.88 o
   1   0  -7    11867.02    12308.21    325.23 o
   3   0  -7     9573.30     9847.21    254.91 o
   5   0  -7    11345.04    11409.37    403.59 o
   7   0  -7     9957.01    10377.42    336.81 o
   9   0  -7     7038.87     7113.73    181.29 o
  11   0  -7     7216.84     7441.59    217.91 o
  13   0  -7     3929.47     4117.45    182.00 o
  15   0  -7     6101.44     6420.88    196.12 o
   0   1  -7     6887.17     7618.73    252.97 o
   1   1  -7     2383.24     2447.65     55.75 o
   2   1  -7     8929.79     9207.70    193.38 o
   3   1  -7     1377.56     1475.28     33.87 o
   4   1  -7     8718.12     8880.40    173.26 o
   5   1  -7     1165.93     1196.17     26.45 o
   6   1  -7     9229.14     9231.79    172.67 o
   7   1  -7      814.91      832.64     20.38 o
   8   1  -7     5539.00     5637.31    130.22 o
   9   1  -7     2080.49     2086.73     56.54 o
  10   1  -7     6400.19     6253.46    148.51 o
  11   1  -7      681.33      712.06     28.37 o
  12   1  -7     4504.27     4419.51    107.46 o
  13   1  -7      680.27      693.11     48.16 o
  14   1  -7     4396.17     4574.61     99.83 o
  15   1  -7      951.12      959.64     39.06 o
   0   2  -7     5530.46     5418.62    159.42 o
   1   2  -7     2764.98     2699.56     56.50 o
   2   2  -7     3614.15     3578.93     72.60 o
   3   2  -7     5629.62     5722.84    114.95 o
   4   2  -7     5613.90     5811.31    109.59 o
   5   2  -7     4282.74     4267.96    103.04 o
   6   2  -7     3233.84     3171.80     69.74 o
   7   2  -7     3829.41     3770.83     82.19 o
   8   2  -7     3462.99     3191.22     71.59 o
   9   2  -7     3041.16     2954.34     77.70 o
  10   2  -7     3049.89     2910.88     78.72 o
  11   2  -7     2584.97     2431.50     68.51 o
  12   2  -7     2654.72     2693.39     87.86 o
  13   2  -7     2165.95     2068.98     55.94 o
  14   2  -7     2877.33     2880.36     72.45 o
   0   3  -7      744.24      463.33     27.09 o
   1   3  -7     5985.15     6188.85    133.87 o
   2   3  -7     1008.40     1022.54     27.97 o
   3   3  -7     5125.88     4864.53    103.98 o
   4   3  -7      914.55      892.60     26.46 o
   5   3  -7     6255.15     6040.53    128.40 o
   6   3  -7      769.56      723.30     24.18 o
   7   3  -7     4462.60     4345.33     94.98 o
   8   3  -7     1230.52     1219.17     34.83 o
   9   3  -7     4632.06     4493.10    113.02 o
  10   3  -7      593.66      557.40     28.92 o
  11   3  -7     3965.36     3833.37    102.37 o
  12   3  -7      412.26      440.29     25.81 o
   0   4  -7     6130.23     5848.16    165.51 o
   1   4  -7       17.16       13.67      8.55 o
   2   4  -7     4523.05     4732.83     96.07 o
   3   4  -7        3.06       11.39     10.26 o
   4   4  -7     4343.21     4312.43     96.70 o
   5   4  -7        9.52       44.22     16.58 o
   6   4  -7     4086.94     3989.01     89.14 o
   7   4  -7        2.67       17.09     11.81 o
   8   4  -7     4989.78     4971.51    109.63 o
   0   0  -6    12135.83    12396.59    598.52 o
   2   0  -6    12659.17    13190.73    349.32 o
   4   0  -6    14134.11    14681.01    393.45 o
   6   0  -6    10819.46    11279.35    241.66 o
   8   0  -6    10547.31    10997.74    266.74 o
  10   0  -6     4962.37     5131.86    133.39 o
  12   0  -6     7011.06     7024.75    209.80 o
  14   0  -6     7168.59     7661.30    226.60 o
  16   0  -6     4951.14     5152.52    169.95 o
   0   1  -6     2212.47     1955.01     75.23 o
   1   1  -6     9879.13    10570.68    252.61 o
   2   1  -6     2229.66     2455.70     50.27 o
   3   1  -6     8928.84     9668.31    185.11 o
   4   1  -6     1926.71     1936.45     41.62 o
   5   1  -6     9935.70     9771.68    179.65 o
   6   1  -6     2094.83     2100.70     57.93 o
   7   1  -6    10018.30    10220.86    172.95 o
   8   1  -6      712.92      565.34     15.07 o
   9   1  -6     6810.42     6838.05    196.48 o
  10   1  -6      686.31      628.73     26.10 o
  11   1  -6     4353.10     4286.51    104.71 o
  12   1  -6     1799.78     1861.72     74.50 o
  13   1  -6     5859.83     5897.61    114.83 o
  14   1  -6      867.77      846.27     30.83 o
  15   1  -6     4224.30     4211.22    107.24 o
  16   1  -6      709.48      781.33     43.70 o
   0   2  -6     6320.83     6490.93    185.80 o
   1   2  -6     6753.61     6796.89    124.46 o
   2   2  -6     3184.65     3255.45     67.49 o
   3   2  -6     4235.62     4408.38     82.72 o
   4   2  -6     3572.24     3530.75     73.40 o
   5   2  -6     3692.60     3726.44     89.92 o
   6   2  -6     6533.27     6331.91    129.85 o
   7   2  -6     4938.40     4844.45    102.83 o
   8   2  -6     4507.91     4382.52     96.74 o
   9   2  -6     3165.66     2828.60     65.62 o
  10   2  -6     2908.70     2742.02     73.71 o
  11   2  -6     3739.50     3702.68     94.44 o
  12   2  -6     2769.50     2612.92     65.59 o
  13   2  -6     2420.99     2360.60     60.50 o
  14   2  -6     2063.63     2009.42     55.53 o
  15   2  -6     2251.57     2201.34     60.26 o
   0   3  -6     6185.05     6232.50    151.16 o
   1   3  -6      858.62      884.49     23.20 o
   2   3  -6     6993.45     7058.41    156.01 o
   3   3  -6      402.42      397.36     18.20 o
   4   3  -6     5211.49     5131.84    113.93 o
   5   3  -6     1856.44     1909.09     46.37 o
   6   3  -6     5930.60     5817.47    124.24 o
   7   3  -6     1414.57     1312.71     35.75 o
   8   3  -6     5541.17     5239.92    113.45 o
   9   3  -6      412.17      381.80     20.55 o
  10   3  -6     5350.98     5208.41    129.12 o
  11   3  -6      692.84      727.96     28.97 o
  12   3  -6     4098.51     4016.84     94.52 o
  13   3  -6      690.08      727.34     31.52 o
   0   4  -6       42.27       11.78     10.86 o
   1   4  -6     4742.90     4733.20    105.73 o
   2   4  -6       20.36       29.91     10.13 o
   3   4  -6     5786.37     5640.14    160.22 o
   4   4  -6       40.98       20.90      9.73 o
   5   4  -6     5053.74     4940.96    113.40 o
   6   4  -6       26.27       47.92     12.04 o
   7   4  -6     4562.71     4409.69    112.68 o
   8   4  -6       53.27       46.71     12.38 o
   9   4  -6     4349.76     4338.13     89.27 o
  10   4  -6      121.18       83.66     27.69 o
   0   5  -6     3490.81     3553.46    108.56 o
   1   5  -6      533.71      509.15     20.81 o
   2   5  -6     3317.11     3336.27     73.24 o
   1   0  -5    18854.42    19263.61    503.80 o
   3   0  -5    10388.65     9743.07    258.76 o
   5   0  -5    10049.30     9884.41    213.26 o
   7   0  -5    13445.40    13668.01    292.90 o
   9   0  -5    13661.77    13568.93    336.91 o
  11   0  -5     7842.47     7653.11    224.88 o
  13   0  -5     6946.68     6867.76    244.82 o
  15   0  -5     5516.52     5666.40    178.93 o
  17   0  -5     3999.65     4206.59    185.24 o
   0   1  -5    16000.77    16616.73    379.78 o
   1   1  -5     1852.13     1935.57     40.26 o
   2   1  -5    10329.91    11066.58    219.55 o
   3   1  -5     1010.00      910.41     22.02 o
   4   1  -5    10000.33    10072.78    181.53 o
   5   1  -5     2449.71     2314.52     43.90 o
   6   1  -5    10300.98    10168.75    174.77 o
   7   1  -5     2488.83     2346.25     53.87 o
   8   1  -5     8223.34     8415.57    171.93 o
   9   1  -5     2130.60     1510.51     37.15 o
  10   1  -5     6335.21     6098.19    147.63 o
  11   1  -5     1684.82     1613.82     54.04 o
  12   1  -5     7406.18     7513.06    156.88 o
  13   1  -5      925.88      821.21     26.00 o
  14   1  -5     6114.87     6399.99    124.90 o
  15   1  -5      576.74      532.55     36.19 o
  16   1  -5     3303.74     3442.38    104.57 o
   0   2  -5     5737.60     5984.66    172.05 o
   1   2  -5     7699.83     8187.79    159.50 o
   2   2  -5     5286.65     5316.80     91.76 o
   3   2  -5     3857.18     3916.98     81.69 o
   4   2  -5     5382.16     5080.38    104.51 o
   5   2  -5     5308.24     5321.59    127.77 o
   6   2  -5     5705.42     5592.15    122.57 o
   7   2  -5     4365.53     4337.21     93.39 o
   8   2  -5     4329.56     4130.57     90.10 o
   9   2  -5     2116.91     2042.47     49.33 o
  10   2  -5     4117.85     4097.21     89.80 o
  11   2  -5     3302.83     3250.47     76.34 o
  12   2  -5     3251.84     3160.00     75.17 o
  13   2  -5     4279.84     4117.10     94.65 o
  14   2  -5     2771.92     2538.52     65.69 o
  15   2  -5     2116.60     2130.03     58.65 o
   0   3  -5     3051.49     3113.51     78.48 o
   1   3  -5     6729.62     6879.48    126.54 o
   2   3  -5     1280.55     1184.00     30.01 o
   3   3  -5     8206.20     8447.89    204.66 o
   4   3  -5      337.05      328.14     15.75 o
   5   3  -5     6734.26     6613.67    145.39 o
   6   3  -5      956.34      885.72     28.24 o
   7   3  -5     5550.94     5163.16    120.05 o
   8   3  -5      969.71      965.74     30.63 o
   9   3  -5     4672.61     4630.68     92.48 o
  10   3  -5      597.14      561.12     21.46 o
  11   3  -5     4366.93     4063.50     94.31 o
  12   3  -5      771.58      759.39     30.84 o
  13   3  -5     4333.93     4119.20    108.42 o
   0   4  -5     6412.46     6393.47    175.96 o
   1   4  -5       56.22       17.44      6.87 o
   2   4  -5     6385.40     6155.29    129.25 o
   3   4  -5       48.09       48.50      9.56 o
   4   4  -5     5176.76     5033.13    107.80 o
   5   4  -5      108.80       37.70     10.12 o
   6   4  -5     5098.57     4814.04     95.22 o
   7   4  -5       10.39       10.09      9.61 o
   8   4  -5     4818.00     4826.90    104.89 o
   9   4  -5       27.47        8.41     13.18 o
  10   4  -5     4146.19     4154.50    100.17 o
   0   5  -5      819.37      781.76     35.40 o
   1   5  -5     3351.08     3384.78     73.23 o
   2   5  -5      837.11      769.85     25.07 o
   3   5  -5     3034.48     2834.19     68.31 o
   4   5  -5      815.79      828.93     33.20 o
   5   5  -5     3214.75     3249.44    155.14 o
   0   0  -4    21918.85    22659.27   1087.04 o
   2   0  -4    21435.95    23746.13    866.96 o
   4   0  -4    10801.49    11093.52    283.25 o
   6   0  -4    11585.71    11674.59    357.12 o
   8   0  -4    10438.05    10475.76    244.16 o
  10   0  -4    13920.23    12706.38    627.46 o
  12   0  -4     8374.16     8959.73    270.47 o
  14   0  -4     6800.78     6924.79    217.29 o
  16   0  -4     5461.44     5817.46    184.44 o
   0   1  -4     1891.54     2050.22     50.97 o
   1   1  -4    15150.35    15988.88    300.84 o
   2   1  -4     1722.07     1490.63     41.73 o
   3   1  -4    13169.69    13084.08    517.88 o
   4   1  -4     4008.92     4470.62     93.76 o
   5   1  -4    10273.28    10180.69    183.84 o
   6   1  -4     2093.80     2155.66     37.52 o
   7   1  -4     9373.01     8677.19    164.42 o
   8   1  -4     1386.26     1398.78     40.75 o
   9   1  -4     6992.14     7158.58    132.89 o
  10   1  -4      968.70      943.35     27.41 o
  11   1  -4     9297.94     9563.82    195.08 o
  12   1  -4     1540.38     1564.95     41.46 o
  13   1  -4     5988.12     6176.68    119.88 o
  14   1  -4     1196.37     1261.63     37.79 o
  15   1  -4     5502.54     5818.26    140.92 o
  16   1  -4      697.60      682.88     40.55 o
  17   1  -4     3341.38     3266.32    102.50 o
   0   2  -4     7613.38     8035.20    276.66 o
   1   2  -4     6872.75     7081.36    181.11 o
   2   2  -4     7460.94     7568.22    121.69 o
   3   2  -4     5919.70     5852.82    104.61 o
   4   2  -4     4042.88     3900.72     88.79 o
   5   2  -4     4877.50     4830.42    106.00 o
   6   2  -4     4762.45     4503.22    136.00 o
   7   2  -4     4733.23     4565.68    105.01 o
   8   2  -4     3905.16     3515.83     84.85 o
   9   2  -4     6539.44     6422.56    133.77 o
  10   2  -4     4361.19     4365.33     87.31 o
  11   2  -4     2695.66     2687.87     58.22 o
  12   2  -4     3800.75     3804.78     87.10 o
  13   2  -4     3036.00     2839.19     69.15 o
  14   2  -4     2651.91     2633.05     67.13 o
  15   2  -4     2522.60     2476.79     72.31 o
  16   2  -4     2168.76     2133.77     73.34 o
   0   3  -4     7164.34     7022.01    178.14 o
   1   3  -4     1493.25     1570.75     35.14 o
   2   3  -4     7023.73     7357.53    157.27 o
   3   3  -4     1501.79     1595.52     38.46 o
   4   3  -4     9223.01     9137.17    216.67 o
   5   3  -4      740.84      467.92     19.88 o
   6   3  -4     5799.13     5564.41    157.53 o
   7   3  -4      766.65      705.65     25.63 o
   8   3  -4     6956.02     6807.96    179.26 o
   9   3  -4     1299.60     1255.47     33.32 o
  10   3  -4     4951.64     4839.90    155.27 o
  11   3  -4      793.64      786.30     26.98 o
  12   3  -4     4271.97     3867.74    102.30 o
  13   3  -4      804.28      768.84     35.04 o
  14   3  -4     4425.47     4407.13    114.79 o
   0   4  -4      156.42       88.29     12.02 o
   1   4  -4     5824.30     5952.83    114.70 o
   2   4  -4        4.71       23.75      8.47 o
   3   4  -4     5735.62     5420.11    112.65 o
   4   4  -4       47.32       41.57      8.75 o
   5   4  -4     7135.05     6699.17    140.33 o
   6   4  -4      142.19      219.59     14.48 o
   7   4  -4     5264.98     5184.19    108.60 o
   8   4  -4        0.87       20.68     10.69 o
   9   4  -4     4536.10     4344.93    115.88 o
  10   4  -4       12.87       13.51     13.85 o
  11   4  -4     4135.79     4022.80     98.55 o
   0   5  -4     4350.02     4619.13    134.75 o
   1   5  -4      541.32      509.71     19.42 o
   2   5  -4     2951.00     3006.93     65.59 o
   3   5  -4      997.79      960.71     28.22 o
   4   5  -4     3228.51     3078.84     96.13 o
   5   5  -4      779.16      815.92     56.58 o
   6   5  -4     3723.26     3841.80    103.06 o
   1   0  -3    20165.80    21577.03    641.56 o
   3   0  -3    27547.31    30865.22    680.25 o
   5   0  -3    11976.08    12330.85    257.78 o
   7   0  -3     9873.87     9918.36    239.20 o
   9   0  -3    15488.16    15526.52    331.62 o
  11   0  -3     8025.03     7949.19    199.93 o
  13   0  -3     6534.91     6949.29    199.52 o
  15   0  -3     6507.23     6911.46    269.69 o
  17   0  -3     8188.58     8815.10    304.55 o
   0   1  -3     9492.25     9947.87    273.80 o
   1   1  -3     3852.98     3535.18     57.29 o
   2   1  -3    14310.39    14354.43    254.53 o
   3   1  -3     5174.44     4041.91     85.45 o
   4   1  -3    21342.00    22251.35    369.86 o
   5   1  -3     2700.47     2862.85     57.58 o
   6   1  -3     8925.51     8626.17    276.01 o
   7   1  -3     1773.46     1789.65     40.81 o
   8   1  -3     9324.56     8977.35    166.55 o
   9   1  -3      391.72      396.13     14.24 o
  10   1  -3     8037.12     8087.56    130.35 o
  11   1  -3     1691.56     1623.43     35.66 o
  12   1  -3     6839.61     7067.81    148.85 o
  13   1  -3     1536.25     1579.26     40.60 o
  14   1  -3     5353.14     5710.44    117.37 o
  15   1  -3     1165.78     1118.99     36.50 o
  16   1  -3     5711.67     6082.16    145.78 o
  17   1  -3      954.49      989.94     48.07 o
   0   2  -3     7524.93     7417.58    183.79 o
   1   2  -3     4163.80     4019.45     64.98 o
   2   2  -3    10165.01    10426.78    277.58 o
   3   2  -3     6628.43     6726.26    228.37 o
   4   2  -3     3878.86     3705.21    105.86 o
   5   2  -3     7858.68     7943.98    160.34 o
   6   2  -3     5298.40     5308.86    110.11 o
   7   2  -3     4574.67     4545.77     95.95 o
   8   2  -3     5525.64     5273.04    102.91 o
   9   2  -3     5765.07     5573.30    122.03 o
  10   2  -3     4769.88     4431.07    101.20 o
  11   2  -3     4048.26     4070.55     82.79 o
  12   2  -3     3286.69     3284.49     68.67 o
  13   2  -3     2623.21     2605.89     64.62 o
  14   2  -3     2653.51     2517.38     71.80 o
  15   2  -3     2235.56     2131.12     71.25 o
  16   2  -3     2915.55     2863.25     89.50 o
   0   3  -3      855.50      839.03     23.73 o
   1   3  -3     6658.81     6671.29    166.83 o
   2   3  -3     1093.21     1193.46     27.29 o
   3   3  -3     9508.55     9735.23    228.61 o
   4   3  -3     1363.14     1430.01     39.86 o
   5   3  -3     7191.65     7071.92    150.14 o
   6   3  -3      964.13      840.70     29.38 o
   7   3  -3     7350.16     7313.08    169.18 o
   8   3  -3     1241.63     1264.52     35.68 o
   9   3  -3     6148.33     5908.14    132.41 o
  10   3  -3     1807.91     1756.03     46.93 o
  11   3  -3     5865.21     5543.04    127.27 o
  12   3  -3      455.57      458.98     25.05 o
  13   3  -3     4126.14     3920.29    142.59 o
  14   3  -3      411.61      393.11     27.66 o
   0   4  -3     5401.97     5457.73    131.54 o
   1   4  -3      104.91      158.31      9.72 o
   2   4  -3     6705.35     6524.63    133.09 o
   3   4  -3       79.58      126.08     10.52 o
   4   4  -3     6149.77     6197.43    161.85 o
   5   4  -3       23.05       15.05      9.65 o
   6   4  -3     6412.37     6205.14    128.65 o
   7   4  -3      148.05      133.27     13.11 o
   8   4  -3     5243.83     5040.96    129.02 o
   9   4  -3       20.56       28.73     13.46 o
  10   4  -3     5712.91     5716.50    146.74 o
  11   4  -3       11.75       11.62     13.82 o
  12   4  -3     4147.29     4164.82    111.04 o
   0   5  -3     1167.96     1145.79     44.97 o
   1   5  -3     4209.73     4383.96     91.49 o
   2   5  -3      452.97      437.87     17.71 o
   3   5  -3     3338.25     3081.77     73.32 o
   4   5  -3      834.54      776.82     36.32 o
   5   5  -3     3223.25     3209.65    112.36 o
   6   5  -3      859.54      911.49     36.17 o
   7   5  -3     3109.42     3036.92     85.83 o
   0   0  -2    28135.36    18165.85    464.12 o
   2   0  -2    20408.10    19965.80    381.45 o
   4   0  -2    19689.57    19056.95    345.35 o
   6   0  -2    12579.44    12569.03    265.69 o
   8   0  -2    19457.18    19168.31    529.20 o
  10   0  -2    15953.53    15838.12    339.42 o
  12   0  -2     4842.95     4904.86    134.08 o
  14   0  -2     6149.93     6721.85    211.07 o
  16   0  -2     7148.28     7270.49    232.71 o
  18   0  -2     5878.78     5955.66    273.40 o
   0   1  -2     4728.64     4580.25     99.24 o
   1   1  -2     6858.45     7303.92    100.31 o
   2   1  -2      921.15      616.65     10.69 o
   3   1  -2    22147.36    23205.36    338.28 o
   4   1  -2     3330.94     3382.77     64.32 o
   5   1  -2    20746.73    21290.95    377.29 o
   6   1  -2     3688.95     3667.60     70.43 o
   7   1  -2    10260.64    10379.80    161.37 o
   8   1  -2     1390.80     1324.69     33.42 o
   9   1  -2     9575.22     9593.82    195.04 o
  10   1  -2     1900.36     1868.09     34.41 o
  11   1  -2     7041.71     6980.73    118.93 o
  12   1  -2     1753.68     1664.81     45.03 o
  13   1  -2     5724.15     5866.09    133.91 o
  14   1  -2     1054.91     1031.07     31.60 o
  15   1  -2     6754.43     7238.47    145.23 o
  16   1  -2      782.06      720.61     31.82 o
  17   1  -2     4398.72     4486.47    152.11 o
   0   2  -2     3994.15     4075.02    106.69 o
   1   2  -2     9968.08    10663.25    179.51 o
   2   2  -2     7404.31     7786.71    162.48 o
   3   2  -2     4251.89     4234.60     84.03 o
   4   2  -2     8767.22     9228.58    185.18 o
   5   2  -2     6329.27     6622.78    155.44 o
   6   2  -2     6542.54     6627.39    115.34 o
   7   2  -2     5195.96     5431.72     96.28 o
   8   2  -2     3815.96     3792.06     68.97 o
   9   2  -2     5977.98     6095.00    191.78 o
  10   2  -2     3625.91     3555.01    160.03 o
  11   2  -2     5054.97     4859.72    108.79 o
  12   2  -2     3261.38     3168.11     92.35 o
  13   2  -2     3004.00     2947.78     87.25 o
  14   2  -2     2742.35     2609.55     82.08 o
  15   2  -2     2499.20     2445.96     79.39 o
  16   2  -2     3412.82     3458.52    105.11 o
   0   3  -2     8843.35     9205.12    207.47 o
   1   3  -2     1514.33     1525.84     26.86 o
   2   3  -2     9012.46     8941.22    143.25 o
   3   3  -2     1313.30     1270.71     33.99 o
   4   3  -2     9457.64     9718.03    220.17 o
   5   3  -2      981.36      897.86     20.67 o
   6   3  -2     6984.08     7043.34    208.61 o
   7   3  -2     1525.06     1399.77     37.19 o
   8   3  -2     5521.28     5397.73    128.45 o
   9   3  -2      960.93      935.88     29.40 o
  10   3  -2     5562.58     5288.42    120.05 o
  11   3  -2      856.69      819.28     32.61 o
  12   3  -2     5614.80     5423.78    138.86 o
  13   3  -2      282.24      255.19     21.62 o
  14   3  -2     5097.98     5017.46    196.37 o
  15   3  -2      411.92      379.71     35.76 o
   0   4  -2      302.75      399.55     17.44 o
   1   4  -2     7239.55     6990.45    127.66 o
   2   4  -2       29.42       45.84      7.91 o
   3   4  -2     7900.69     7464.46    226.57 o
   4   4  -2       79.02       67.51      9.19 o
   5   4  -2     5061.69     5009.80    103.48 o
   6   4  -2       95.32       10.63      8.42 o
   7   4  -2     5386.38     5328.92    187.82 o
   8   4  -2       32.96       26.47     12.20 o
   9   4  -2     5743.34     5656.55    143.10 o
  10   4  -2       70.31       42.42     14.14 o
  11   4  -2     4219.77     4194.88    111.04 o
  12   4  -2       24.57       17.34     16.03 o
   0   5  -2     3795.74     3764.58    110.72 o
   1   5  -2     1284.91     1291.61     33.01 o
   2   5  -2     4452.19     4571.54     94.31 o
   3   5  -2      578.72      580.83     26.59 o
   4   5  -2     3243.37     3084.19     97.09 o
   5   5  -2      668.55      655.62     32.95 o
   6   5  -2     2640.91     2561.82     73.94 o
   7   5  -2      750.11      757.30     33.51 o
   1   0  -1    27427.84    29054.29    525.85 o
   3   0  -1    17622.24    18164.17    342.23 o
   5   0  -1    13512.41    13111.96    219.32 o
   7   0  -1    23735.41    21997.19    488.59 o
   9   0  -1    10431.77    10212.99    218.74 o
  11   0  -1    12318.58    12104.26    279.60 o
  13   0  -1     8322.59     9028.32    230.51 o
  15   0  -1     5424.20     5893.22    156.95 o
  17   0  -1     5822.90     5956.41    206.32 o
   0   1  -1    13777.31    13784.25    278.96 o
   1   1  -1      603.48      282.72      7.24 o
   2   1  -1    20217.66    21509.03    336.16 o
   3   1  -1     7328.27     7722.12    113.44 o
   4   1  -1    12624.31    13101.61    179.41 o
   5   1  -1     3899.36     4051.00     78.68 o
   6   1  -1    16802.80    16436.63    244.01 o
   7   1  -1     2262.90     2197.85     36.80 o
   8   1  -1     9915.60     9994.13    160.99 o
   9   1  -1     1096.08     1168.77     26.18 o
  10   1  -1     7584.23     7611.12    131.44 o
  11   1  -1     1117.54     1231.04     29.90 o
  12   1  -1     8578.96     9160.84    176.98 o
  13   1  -1     2334.76     2328.47     72.50 o
  14   1  -1     6725.17     6962.19    188.25 o
  15   1  -1     1031.12     1039.17     32.91 o
  16   1  -1     4641.64     4892.37    135.06 o
  17   1  -1      530.25      548.06     32.34 o
   0   2  -1    11757.67    11743.50    263.54 o
   1   2  -1     8874.49     9199.11    136.40 o
   2   2  -1     8321.72     8692.54    110.79 o
   3   2  -1     6557.74     6723.21    140.37 o
   4   2  -1     4331.52     4349.54     74.24 o
   5   2  -1     5256.43     5161.33     97.80 o
   6   2  -1     4612.92     4723.50     91.07 o
   7   2  -1     5758.17     5709.79     99.61 o
   8   2  -1     8567.77     8985.54    197.06 o
   9   2  -1     5115.42     5129.04     92.88 o
  10   2  -1     4910.66     4980.32    109.94 o
  11   2  -1     3519.21     3393.18     88.13 o
  12   2  -1     3836.56     3705.94     96.74 o
  13   2  -1     3013.71     2962.97     93.10 o
  14   2  -1     2242.05     2030.57     76.57 o
  15   2  -1     3607.54     3382.54    117.31 o
  16   2  -1     2995.83     2853.82     90.25 o
  17   2  -1     2019.91     1988.88     83.93 o
   0   3  -1     3148.72     3243.39    116.68 o
   1   3  -1     9522.10     9592.92    154.41 o
   2   3  -1     1133.52     1012.77     17.65 o
   3   3  -1     8092.19     8208.78    127.03 o
   4   3  -1     1031.97     1028.48     22.29 o
   5   3  -1     9096.59     8871.00    169.71 o
   6   3  -1     1295.36     1108.41     34.34 o
   7   3  -1     7107.76     7188.34    130.31 o
   8   3  -1      904.40      839.27     24.16 o
   9   3  -1     5749.25     5388.37    204.11 o
  10   3  -1     1246.43     1126.43     38.38 o
  11   3  -1     5289.87     5154.93    129.24 o
  12   3  -1      649.05      595.41     32.83 o
  13   3  -1     5684.82     5815.60    169.08 o
  14   3  -1      755.88      833.00     54.99 o
  15   3  -1     3547.83     3329.22    139.18 o
   0   4  -1     7545.50     7640.77    180.12 o
   1   4  -1       32.46       40.34      6.00 o
   2   4  -1     6062.99     6237.06    124.06 o
   3   4  -1      173.29      102.44      9.47 o
   4   4  -1     8130.79     8363.48    167.33 o
   5   4  -1      243.56      179.25     11.99 o
   6   4  -1     6401.46     6411.44    155.77 o
   7   4  -1       77.05       33.48     12.21 o
   8   4  -1     4953.36     4674.50    118.50 o
   9   4  -1      114.43      100.81     15.70 o
  10   4  -1     4538.73     4451.10    117.30 o
  11   4  -1       15.11       10.80     14.62 o
  12   4  -1     4759.98     4911.58    149.84 o
   0   5  -1      434.25      409.88     23.21 o
   1   5  -1     4212.39     4366.19     88.19 o
   2   5  -1     1018.24     1071.27     39.30 o
   3   5  -1     3434.38     3423.00     98.18 o
   4   5  -1     1104.08     1102.10     34.75 o
   5   5  -1     3555.60     3412.02    106.31 o
   6   5  -1      835.98      801.91     37.83 o
   7   5  -1     3205.00     3195.50     89.11 o
   8   5  -1      480.88      397.57     26.64 o
   2   0   0    12169.12    13072.08    329.15 o
   4   0   0     6687.41     6911.20    140.63 o
   6   0   0    14938.14    15426.63    431.98 o
   8   0   0    13123.31    13210.77    407.84 o
  10   0   0    11757.81    12645.13    332.14 o
  12   0   0    11199.88    12460.15    394.99 o
  14   0   0     6028.94     6594.67    219.26 o
  16   0   0     5847.60     6252.65    186.06 o
  18   0   0     7604.48     8364.32    326.68 o
   0   1   0     1794.64     2003.41     47.46 o
   1   1   0    25663.73    26200.74    292.03 o
   2   1   0     6141.30     7072.48     99.93 o
   3   1   0     9695.72     9728.75    151.08 o
   4   1   0     4431.33     4995.02     57.95 o
   5   1   0    19056.66    19662.66    336.69 o
   6   1   0      951.48      975.23     15.23 o
   7   1   0    10083.35     9651.89    143.61 o
   8   1   0     1689.22     1754.09     30.37 o
   9   1   0     7055.14     6848.31    113.18 o
  10   1   0     1610.49     1770.29     38.33 o
  11   1   0     7849.11     7796.14    200.73 o
  12   1   0      327.13      400.24     17.48 o
  13   1   0    10997.18    11976.51    289.30 o
  14   1   0     2376.93     2534.31     62.60 o
  15   1   0     4844.23     5280.76    134.06 o
  16   1   0     1296.02     1372.78     47.83 o
  17   1   0     3598.17     3596.81    112.74 o
   0   2   0     6388.03     6595.79    131.29 o
   1   2   0     9311.21     9264.31    143.38 o
   2   2   0     7436.22     7395.21     94.18 o
   3   2   0     7451.46     7194.93    110.75 o
   4   2   0     6126.54     5940.55    110.21 o
   5   2   0     5686.04     5641.72     83.10 o
   6   2   0     4874.76     4602.01    102.73 o
   7   2   0     5386.05     5305.75    108.08 o
   8   2   0     6692.06     6710.10    102.44 o
   9   2   0     5889.39     6027.78    101.58 o
  10   2   0     3739.38     3843.42     86.92 o
  11   2   0     4094.49     4014.46    114.00 o
  12   2   0     4599.40     4514.20    131.16 o
  13   2   0     2300.73     2384.78     77.20 o
  14   2   0     4500.39     4504.89    216.31 o
  15   2   0     4306.40     4344.57    201.13 o
  16   2   0     1476.22     1320.19     60.45 o
  17   2   0     1920.63     1707.06     72.38 o
   0   3   0     6348.08     6357.67    178.77 o
   1   3   0     2542.70     2980.85     51.50 o
   2   3   0     8223.51     7932.07    176.57 o
   3   3   0      822.60      853.47     17.18 o
   4   3   0     8538.60     8882.00    151.60 o
   5   3   0      108.65      115.66      9.22 o
   6   3   0    12200.50    12767.34    223.15 o
   7   3   0     1986.61     2231.07     43.56 o
   8   3   0     5282.22     4911.27    122.03 o
   9   3   0     1957.52     2041.85     58.19 o
  10   3   0     5749.11     5780.30    185.79 o
  11   3   0      826.63      865.66     38.52 o
  12   3   0     6041.35     5842.74    235.02 o
  13   3   0      793.94      799.60     39.41 o
  14   3   0     4573.49     4610.31    174.84 o
  15   3   0      410.31      397.15     40.52 o
   0   4   0        3.23        3.03     14.33 o
   1   4   0     6744.31     6803.43    128.11 o
   2   4   0        7.30       31.02      4.80 o
   3   4   0     5753.52     5933.95    172.39 o
   4   4   0      100.55      160.20     16.47 o
   5   4   0     6510.32     6515.42    156.11 o
   6   4   0        6.53       25.67     11.05 o
   7   4   0     8521.33     8652.52    207.54 o
   8   4   0       78.90      133.52     16.39 o
   9   4   0     4670.62     4768.22    122.72 o
  10   4   0      123.43      171.00     21.26 o
  11   4   0     5584.25     5756.56    166.67 o
  12   4   0       68.38      154.19     23.44 o
   0   5   0     3915.20     3799.12    179.63 o
   1   5   0      447.46      436.89     21.19 o
   2   5   0     4337.49     4646.96    111.09 o
   3   5   0     1098.61     1134.84     61.34 o
   4   5   0     3078.19     3062.58     94.58 o
   5   5   0      826.70      908.31     55.99 o
   6   5   0     3736.47     3641.35    111.98 o
   7   5   0      649.98      684.18     32.04 o
   8   5   0     3552.60     3853.77    104.08 o
   1   0   1    27445.49    28489.01    728.18 o
   3   0   1    17627.29    17938.05    263.82 o
   5   0   1    13508.82    13086.95    290.85 o
   7   0   1    23715.14    21694.92    449.06 o
   9   0   1    10436.06     9974.22    269.95 o
  11   0   1    12321.07    12602.52    295.58 o
  13   0   1     8322.28     8945.14    230.42 o
  15   0   1     5424.38     5796.01    156.67 o
  17   0   1     5826.56     6260.10    256.81 o
   0   1   1    13788.01    13788.20    223.29 o
   1   1   1      607.05      261.52      4.07 o
   2   1   1    20219.26    21401.83    369.91 o
   3   1   1     7329.11     7686.31     97.65 o
   4   1   1    12629.85    12811.79    194.95 o
   5   1   1     3897.12     3877.82     51.30 o
   6   1   1    16789.02    16300.24    220.64 o
   7   1   1     2262.23     2187.03     32.57 o
   8   1   1     9912.60    10013.26    137.89 o
   9   1   1     1095.90     1097.32     23.99 o
  10   1   1     7589.99     7341.55    138.64 o
  11   1   1     1116.97     1114.17     28.75 o
  12   1   1     8581.08     8932.96    181.78 o
  13   1   1     2333.65     2622.04     89.58 o
  14   1   1     6722.93     7114.58    156.20 o
  15   1   1     1032.22     1084.38     38.77 o
  16   1   1     4642.46     4841.53    164.42 o
  17   1   1      530.74      622.24     44.59 o
   0   2   1    11751.19    12015.43    242.60 o
   1   2   1     8871.79     8943.75    132.91 o
   2   2   1     8324.87     8663.76    128.80 o
   3   2   1     6561.45     6814.26    141.90 o
   4   2   1     4333.84     4215.72     93.12 o
   5   2   1     5254.63     5240.53     96.61 o
   6   2   1     4613.56     4751.69     82.43 o
   7   2   1     5753.97     5546.74     88.81 o
   8   2   1     8565.46     8805.04    150.65 o
   9   2   1     5119.04     4905.52     96.35 o
  10   2   1     4910.39     4897.04    109.38 o
  11   2   1     3522.37     3472.22     88.58 o
  12   2   1     3834.12     3797.19    111.47 o
  13   2   1     3014.19     3066.59    137.64 o
  14   2   1     2244.44     1989.91     88.43 o
  15   2   1     3605.54     3545.00    138.09 o
  16   2   1     2996.23     2972.40    125.71 o
  17   2   1     2019.36     2062.09     81.71 o
   0   3   1     3146.46     3388.85     78.49 o
   1   3   1     9517.72     9589.08    132.69 o
   2   3   1     1134.86     1015.88     15.76 o
   3   3   1     8094.17     8405.99    124.20 o
   4   3   1     1032.40     1040.19     20.29 o
   5   3   1     9096.63     9105.88    158.55 o
   6   3   1     1292.87     1123.04     24.16 o
   7   3   1     7110.39     7402.56    140.21 o
   8   3   1      905.28      928.04     27.31 o
   9   3   1     5750.24     5497.25    152.69 o
  10   3   1     1248.14     1153.93     44.50 o
  11   3   1     5290.40     5080.68    147.59 o
  12   3   1      648.95      616.68     33.79 o
  13   3   1     5682.19     5976.23    170.10 o
  14   3   1      755.83      860.55     58.12 o
  15   3   1     3549.67     3402.05    281.43 o
   0   4   1     7543.02     7724.92    173.73 o
   1   4   1       32.44       26.17      4.33 o
   2   4   1     6062.42     6213.30    102.16 o
   3   4   1      173.14       98.39      7.75 o
   4   4   1     8128.57     8641.81    215.82 o
   5   4   1      243.72      158.86     10.21 o
   6   4   1     6405.20     6507.09    135.68 o
   7   4   1       77.16       30.95     12.21 o
   8   4   1     4954.06     4655.35    134.86 o
   9   4   1      114.35      127.34     18.71 o
  10   4   1     4540.20     4604.26    134.32 o
  11   4   1       15.07       30.40     18.23 o
  12   4   1     4759.74     4867.57    210.22 o
   0   5   1      434.40      417.10     25.62 o
   1   5   1     4212.16     4274.13    401.97 o
   2   5   1     1017.27     1051.99     32.25 o
   3   5   1     3433.73     3579.55     86.17 o
   4   5   1     1104.01     1174.90     34.78 o
   5   5   1     3556.99     3559.03     87.38 o
   6   5   1      836.30      840.61     45.10 o
   7   5   1     3205.93     3343.73    101.59 o
   8   5   1      482.41      401.31     30.56 o
   0   0   2    28081.53    17780.05    602.43 o
   2   0   2    20423.50    20726.42    408.89 o
   4   0   2    19699.90    19252.64    350.76 o
   6   0   2    12576.62    12312.02    216.94 o
   8   0   2    19455.02    19463.91    342.61 o
  10   0   2    15957.43    15922.21    377.04 o
  12   0   2     4842.80     5241.93    156.32 o
  14   0   2     6152.11     6769.93    225.53 o
  16   0   2     7148.01     7892.41    201.24 o
  18   0   2     5872.65     6169.02    404.36 o
   0   1   2     4728.18     4670.74    119.31 o
   1   1   2     6856.84     6953.43     90.36 o
   2   1   2      918.12      589.08     10.33 o
   3   1   2    22155.30    22783.93    313.53 o
   4   1   2     3331.25     3372.54     45.21 o
   5   1   2    20736.99    21116.33    244.59 o
   6   1   2     3690.56     3729.42     45.41 o
   7   1   2    10260.15    10371.81    115.85 o
   8   1   2     1391.52     1312.56     17.84 o
   9   1   2     9578.40     9670.01    134.13 o
  10   1   2     1899.62     1899.06     40.79 o
  11   1   2     7046.14     7181.45    132.47 o
  12   1   2     1756.06     1668.54     47.04 o
  13   1   2     5718.96     6472.02    209.76 o
  14   1   2     1053.50     1052.45     52.12 o
  15   1   2     6755.59     7306.97    168.86 o
  16   1   2      781.21      772.78     52.16 o
  17   1   2     4399.01     4461.30    171.82 o
   0   2   2     3997.96     3865.76     67.90 o
   1   2   2     9966.05    10557.80    136.30 o
   2   2   2     7407.13     7667.21    107.67 o
   3   2   2     4251.85     4211.29     55.52 o
   4   2   2     8765.13     9086.26    118.44 o
   5   2   2     6330.27     6618.63     82.66 o
   6   2   2     6541.24     6558.38    103.46 o
   7   2   2     5196.68     5398.57     76.27 o
   8   2   2     3812.96     3744.33     62.81 o
   9   2   2     5978.92     6144.46    117.56 o
  10   2   2     3628.44     3729.27    117.03 o
  11   2   2     5053.51     4794.19    121.62 o
  12   2   2     3261.02     3059.00     83.29 o
  13   2   2     3006.04     2966.41     92.93 o
  14   2   2     2740.25     2711.76     86.68 o
  15   2   2     2497.03     2535.40    115.28 o
  16   2   2     3414.57     3545.47    141.47 o
   0   3   2     8846.29     9108.73    219.80 o
   1   3   2     1513.68     1533.00     24.84 o
   2   3   2     9012.81     8829.50    139.06 o
   3   3   2     1314.51     1320.42     25.43 o
   4   3   2     9459.39     9610.74    147.73 o
   5   3   2      982.76      906.43     19.93 o
   6   3   2     6977.96     6773.51    142.80 o
   7   3   2     1523.06     1442.12     35.26 o
   8   3   2     5524.92     5445.06    115.22 o
   9   3   2      960.25     1000.87     39.77 o
  10   3   2     5562.21     5525.34    154.24 o
  11   3   2      857.01      871.54     38.97 o
  12   3   2     5612.57     5663.66    160.22 o
  13   3   2      282.39      264.56     26.41 o
  14   3   2     5098.09     5327.79    154.24 o
  15   3   2      412.45      331.90     39.44 o
   0   4   2      302.77      406.24     21.18 o
   1   4   2     7239.29     7318.53    116.76 o
   2   4   2       29.44       61.63      7.80 o
   3   4   2     7901.97     8086.75    165.27 o
   4   4   2       78.95       73.23      6.74 o
   5   4   2     5063.94     5105.35    117.11 o
   6   4   2       95.45       29.07      6.52 o
   7   4   2     5382.69     5413.55    142.07 o
   8   4   2       32.90        3.40     16.58 o
   9   4   2     5743.77     5827.51    209.41 o
  10   4   2       70.22       46.90     18.26 o
  11   4   2     4217.88     4218.97    127.67 o
  12   4   2       24.63        6.08     18.11 o
   1   5   2     1285.21     1349.52     48.33 o
   2   5   2     4450.22     4760.25    123.75 o
   3   5   2      578.65      584.20     25.07 o
   4   5   2     3244.79     3264.61     88.19 o
   5   5   2      668.70      699.73     33.87 o
   6   5   2     2641.78     2740.04    102.88 o
   7   5   2      750.56      765.65     48.54 o
   1   0   3    20153.37    21960.63    413.76 o
   3   0   3    27549.71    30066.86    742.03 o
   5   0   3    11982.90    12009.19    229.29 o
   7   0   3     9875.59     9802.83    177.23 o
   9   0   3    15496.21    15350.81    276.17 o
  11   0   3     8015.04     7656.90    136.23 o
  13   0   3     6533.45     6563.24    243.67 o
  15   0   3     6512.23     7498.46    331.73 o
  17   0   3     8185.97     9443.92    360.88 o
   0   1   3     9492.06     9585.48    161.77 o
   1   1   3     3858.39     3478.50     47.28 o
   2   1   3    14302.86    14293.53    223.94 o
   3   1   3     5166.94     3925.65     65.08 o
   4   1   3    21345.51    22181.61    250.63 o
   5   1   3     2700.58     2814.17     36.97 o
   6   1   3     8928.71     8619.07    104.69 o
   7   1   3     1774.36     1780.74     23.48 o
   8   1   3     9328.43     9040.99    107.03 o
   9   1   3      392.50      389.02      8.50 o
  10   1   3     8035.64     8266.42    104.18 o
  11   1   3     1693.71     1592.31     28.77 o
  12   1   3     6835.56     7027.44    133.08 o
  13   1   3     1534.35     1565.71     74.16 o
  14   1   3     5354.06     5892.21    174.01 o
  15   1   3     1164.63     1207.30     41.18 o
  16   1   3     5711.81     5851.23    159.30 o
  17   1   3      955.52     1053.98     53.90 o
   0   2   3     7524.05     7455.37    125.52 o
   1   2   3     4163.00     3916.28     47.70 o
   2   2   3    10162.10    10365.86    132.16 o
   3   2   3     6625.32     6563.55     84.74 o
   4   2   3     3881.41     3774.32     41.97 o
   5   2   3     7864.10     7764.82     94.08 o
   6   2   3     5302.91     5239.20     74.62 o
   7   2   3     4577.49     4512.34     62.20 o
   8   2   3     5520.00     5177.74     70.58 o
   9   2   3     5759.82     5589.53     88.32 o
  10   2   3     4770.18     4616.17     85.58 o
  11   2   3     4047.56     4067.30    108.55 o
  12   2   3     3288.65     3305.18    119.66 o
  13   2   3     2624.97     2596.66     84.32 o
  14   2   3     2654.93     2617.63     84.50 o
  15   2   3     2233.79     2180.75    192.20 o
  16   2   3     2914.40     2813.87    207.77 o
   0   3   3      855.53      823.72     29.08 o
   1   3   3     6659.57     6625.95     99.39 o
   2   3   3     1092.77     1205.52     20.26 o
   3   3   3     9510.84     9698.64    138.74 o
   4   3   3     1362.55     1404.95     25.24 o
   5   3   3     7189.09     6989.40    119.28 o
   6   3   3      966.25      845.20     18.76 o
   7   3   3     7348.40     7607.38    142.72 o
   8   3   3     1241.70     1357.19     31.87 o
   9   3   3     6148.94     6123.12    148.97 o
  10   3   3     1806.06     1755.66     53.44 o
  11   3   3     5865.83     5930.96    164.03 o
  12   3   3      456.02      463.50     31.79 o
  13   3   3     4125.53     4253.39    124.62 o
  14   3   3      410.93      387.49     31.75 o
   0   4   3     5401.94     5523.86    257.28 o
   1   4   3      104.90      148.81      9.03 o
   2   4   3     6709.55     6762.48    114.98 o
   3   4   3       79.62      143.01     13.45 o
   4   4   3     6146.80     6190.16    170.44 o
   5   4   3       23.11       11.14     12.36 o
   6   4   3     6408.65     6619.82    177.52 o
   7   4   3      147.94      129.79     10.79 o
   8   4   3     5246.03     5282.66    148.99 o
   9   4   3       20.52       32.23     17.07 o
  10   4   3     5714.15     6014.16    169.62 o
  11   4   3       11.78       14.08     18.28 o
  12   4   3     4145.83     4107.22    127.78 o
   0   5   3     1169.88     1197.09     59.36 o
   1   5   3     4209.21     4702.92    136.47 o
   2   5   3      452.99      460.42     22.27 o
   3   5   3     3339.80     3395.39     89.05 o
   4   5   3      833.75      860.70     29.78 o
   5   5   3     3222.06     3204.46    119.57 o
   6   5   3      858.90      947.79     84.90 o
   7   5   3     3109.78     3242.74    120.71 o
   0   0   4    21912.77    22491.06    585.12 o
   2   0   4    21436.29    23509.30    391.18 o
   4   0   4    10808.26    11263.57    184.53 o
   6   0   4    11593.97    11708.94    231.37 o
   8   0   4    10433.86    10245.75    186.59 o
  10   0   4    13903.49    12538.94    227.15 o
  12   0   4     8380.39     8544.85    189.07 o
  14   0   4     6805.83     7261.95    252.39 o
  16   0   4     5460.49     5817.66    216.38 o
   0   1   4     1892.23     2089.52     36.67 o
   1   1   4    15158.10    15380.23    195.23 o
   2   1   4     1725.26     1467.39     21.36 o
   3   1   4    13161.18    13071.17    170.33 o
   4   1   4     4007.93     4347.92     50.99 o
   5   1   4    10270.13    10157.51    122.44 o
   6   1   4     2092.61     2145.44     27.47 o
   7   1   4     9380.43     9088.79    105.95 o
   8   1   4     1385.39     1393.89     19.67 o
   9   1   4     6990.93     7016.40     89.13 o
  10   1   4      967.42      937.85     16.78 o
  11   1   4     9294.38     9339.71    123.81 o
  12   1   4     1541.19     1536.91     34.22 o
  13   1   4     5989.64     5940.50    132.81 o
  14   1   4     1196.23     1233.96     51.68 o
  15   1   4     5500.15     5732.22    162.90 o
  16   1   4      697.96      722.16     32.82 o
  17   1   4     3343.86     3460.38    118.40 o
   0   2   4     7617.75     7736.54    143.32 o
   1   2   4     6871.93     6795.86     81.73 o
   2   2   4     7456.15     7202.73     87.44 o
   3   2   4     5923.36     5849.38     69.34 o
   4   2   4     4039.27     3853.28     44.72 o
   5   2   4     4875.68     4821.14     58.83 o
   6   2   4     4766.88     4587.97     69.54 o
   7   2   4     4734.64     4789.89     61.93 o
   8   2   4     3908.69     3804.80     49.95 o
   9   2   4     6535.97     6520.17     88.84 o
  10   2   4     4360.84     4471.23     65.35 o
  11   2   4     2695.12     2757.38     45.55 o
  12   2   4     3799.94     3752.49    100.11 o
  13   2   4     3037.24     2835.56    129.70 o
  14   2   4     2651.63     2672.72     89.71 o
  15   2   4     2523.11     2556.37    181.51 o
  16   2   4     2167.36     2171.07     99.08 o
   0   3   4     7164.89     6869.92    128.91 o
   1   3   4     1491.94     1522.31     23.66 o
   2   3   4     7024.49     7206.97     98.63 o
   3   3   4     1500.69     1576.68     26.00 o
   4   3   4     9218.52     9188.55    131.10 o
   5   3   4      743.44      532.59     14.26 o
   6   3   4     5799.63     5743.87     84.94 o
   7   3   4      767.37      723.19     16.41 o
   8   3   4     6959.03     6931.76    110.61 o
   9   3   4     1298.65     1205.27     36.68 o
  10   3   4     4954.05     4855.12    123.35 o
  11   3   4      793.11      818.44     34.03 o
  12   3   4     4271.31     4204.82    122.68 o
  13   3   4      805.42      753.35     54.83 o
  14   3   4     4423.72     4571.07    140.66 o
   0   4   4      156.26       69.27     16.99 o
   1   4   4     5823.17     5703.36    166.86 o
   2   4   4        4.73       21.33      6.76 o
   3   4   4     5734.13     5768.19    177.05 o
   4   4   4       47.41       34.63     11.06 o
   5   4   4     7136.98     7348.05    152.71 o
   6   4   4      142.12      236.70     16.63 o
   7   4   4     5265.07     5298.35    132.20 o
   8   4   4        0.88        2.82     13.12 o
   9   4   4     4535.97     4810.93    135.91 o
  10   4   4       12.89       18.55     17.64 o
  11   4   4     4137.92     4161.13    126.13 o
   0   5   4     4351.00     4783.64    202.15 o
   1   5   4      540.48      535.23     35.74 o
   2   5   4     2950.28     3095.90     96.60 o
   3   5   4      998.21     1033.03     38.09 o
   4   5   4     3229.07     3160.14    148.45 o
   5   5   4      779.45      887.52     47.56 o
   6   5   4     3724.15     4049.80    143.76 o
   1   0   5    18861.56    19215.92    353.24 o
   3   0   5    10375.56     9741.42    175.91 o
   5   0   5    10055.82    10024.06    199.97 o
   7   0   5    13446.52    13658.54    264.64 o
   9   0   5    13653.74    13293.55    240.80 o
  11   0   5     7850.26     7711.38    142.48 o
  13   0   5     6947.62     7162.93    216.83 o
  15   0   5     5516.99     5578.16    238.72 o
   0   1   5    16012.30    15901.16    310.95 o
   1   1   5     1852.84     1907.66     26.49 o
   2   1   5    10331.38    10826.56    142.69 o
   3   1   5     1009.45      926.53     13.22 o
   4   1   5     9990.56     9913.13    116.91 o
   5   1   5     2447.84     2301.54     29.15 o
   6   1   5    10302.89    10279.27    123.82 o
   7   1   5     2487.95     2375.19     30.49 o
   8   1   5     8220.54     8151.74     98.32 o
   9   1   5     2135.34     1466.24     22.24 o
  10   1   5     6339.16     6340.21     84.06 o
  11   1   5     1683.37     1588.15     26.36 o
  12   1   5     7407.50     7393.17    102.58 o
  13   1   5      924.49      829.08     18.45 o
  14   1   5     6114.73     6043.43    144.38 o
  15   1   5      577.39      548.41     37.02 o
  16   1   5     3301.70     3391.77    104.80 o
   0   2   5     5734.17     5612.98    109.76 o
   1   2   5     7701.43     8107.23     97.11 o
   2   2   5     5282.56     5280.46     67.10 o
   3   2   5     3860.09     3925.09     50.61 o
   4   2   5     5389.56     5147.84     61.31 o
   5   2   5     5303.95     5295.68     67.73 o
   6   2   5     5705.04     5943.79     79.36 o
   7   2   5     4364.69     4512.15     58.91 o
   8   2   5     4328.94     4320.41     56.71 o
   9   2   5     2116.40     2097.19     31.88 o
  10   2   5     4116.46     4151.98     59.06 o
  11   2   5     3303.05     3292.90     53.95 o
  12   2   5     3250.84     3168.79     63.09 o
  13   2   5     4281.29     4108.02    108.17 o
  14   2   5     2775.34     2664.36    104.20 o
  15   2   5     2118.02     2202.60     99.36 o
   0   3   5     3050.61     3143.55     68.67 o
   1   3   5     6731.62     6853.20     93.70 o
   2   3   5     1281.98     1181.26     19.31 o
   3   3   5     8202.97     8641.69    121.94 o
   4   3   5      336.86      325.72      8.55 o
   5   3   5     6736.62     6621.51     93.68 o
   6   3   5      955.21      963.53     17.83 o
   7   3   5     5550.33     5493.84     87.74 o
   8   3   5      970.33      978.47     23.66 o
   9   3   5     4672.54     4742.71    129.47 o
  10   3   5      596.14      572.53     18.23 o
  11   3   5     4365.27     4120.72     96.87 o
  12   3   5      772.07      773.99     39.98 o
  13   3   5     4335.33     4382.72    129.72 o
   0   4   5     6416.84     6229.06    206.90 o
   1   4   5       56.12       26.31      6.77 o
   2   4   5     6383.53     6538.71    120.50 o
   3   4   5       48.16       40.17      7.33 o
   4   4   5     5175.77     5380.33    146.86 o
   5   4   5      108.91       33.75      9.82 o
   6   4   5     5099.58     5035.61    118.99 o
   7   4   5       10.36       16.77      6.03 o
   8   4   5     4819.15     5138.36    114.58 o
   9   4   5       27.40       41.63     18.17 o
  10   4   5     4143.87     4172.04    127.05 o
  11   4   5        5.86       39.47     29.89 o
   0   5   5      818.44      857.67     49.13 o
   1   5   5     3349.66     3579.49    149.95 o
   2   5   5      838.12      886.64     33.74 o
   3   5   5     3034.73     3217.34    139.91 o
   4   5   5      815.33      851.82     59.02 o
   5   5   5     3216.17     3517.36    162.74 o
   0   0   6    12128.55    12308.09    322.14 o
   2   0   6    12655.82    13254.48    242.36 o
   4   0   6    14142.10    14989.93    249.69 o
   6   0   6    10818.51    11042.91    201.71 o
   8   0   6    10545.62    10276.39    190.72 o
  10   0   6     4960.36     4938.30     95.23 o
  12   0   6     7018.67     6617.13    142.79 o
  14   0   6     7166.68     7198.36    156.68 o
  16   0   6     4949.60     5416.43    201.62 o
   0   1   6     2209.62     2017.29     41.99 o
   1   1   6     9881.73    10302.33    129.28 o
   2   1   6     2231.42     2373.02     33.77 o
   3   1   6     8930.56     9298.45    120.05 o
   4   1   6     1925.13     1896.19     24.02 o
   5   1   6     9929.53     9852.98    112.76 o
   6   1   6     2093.94     2096.29     27.41 o
   7   1   6    10014.99     9914.72    128.26 o
   8   1   6      715.38      553.16     11.58 o
   9   1   6     6816.11     6686.08     92.28 o
  10   1   6      687.15      647.99     14.06 o
  11   1   6     4354.48     4191.42     60.68 o
  12   1   6     1799.14     1775.26     29.89 o
  13   1   6     5859.70     5630.67     85.60 o
  14   1   6      867.20      864.52     19.85 o
  15   1   6     4220.92     4144.12     85.21 o
  16   1   6      709.38      700.98     55.32 o
   0   2   6     6321.64     6273.67    108.42 o
   1   2   6     6749.54     6677.44     81.01 o
   2   2   6     3186.81     3263.64     40.98 o
   3   2   6     4238.39     4333.45     53.78 o
   4   2   6     3574.02     3533.16     43.59 o
   5   2   6     3693.62     3731.27     49.31 o
   6   2   6     6527.32     6401.20     84.26 o
   7   2   6     4940.85     4973.35     65.12 o
   8   2   6     4507.85     4666.71     64.46 o
   9   2   6     3162.35     2946.80     43.15 o
  10   2   6     2910.99     2783.39     41.85 o
  11   2   6     3740.43     3675.34     60.61 o
  12   2   6     2768.06     2715.55     53.86 o
  13   2   6     2421.60     2316.79     48.87 o
  14   2   6     2064.31     2069.20     63.52 o
  15   2   6     2252.31     2343.23    164.31 o
   0   3   6     6186.93     6297.78    118.34 o
   1   3   6      858.49      850.47     16.10 o
   2   3   6     6995.25     7239.95     98.83 o
   3   3   6      403.18      387.27      9.45 o
   4   3   6     5207.50     5102.89     74.42 o
   5   3   6     1857.38     1960.99     30.92 o
   6   3   6     5933.06     6135.40     90.01 o
   7   3   6     1412.62     1339.43     29.38 o
   8   3   6     5539.72     5508.01     96.57 o
   9   3   6      411.81      360.11     24.00 o
  10   3   6     5351.23     5239.76     95.45 o
  11   3   6      693.22      700.59     21.66 o
  12   3   6     4098.48     4100.98    138.34 o
  13   3   6      690.16      689.23     40.67 o
   0   4   6       42.18       28.26     10.59 o
   1   4   6     4743.71     4933.10     98.99 o
   2   4   6       20.36       38.02      6.73 o
   3   4   6     5786.48     5975.71    102.65 o
   4   4   6       41.05       38.37      5.98 o
   5   4   6     5053.86     5118.71    113.26 o
   6   4   6       26.29       50.12      6.85 o
   7   4   6     4562.40     4622.82     96.27 o
   8   4   6       53.29       54.37      9.29 o
   9   4   6     4348.46     4330.97    139.67 o
  10   4   6      121.05       46.31     17.77 o
   0   5   6     3488.14     3589.92    157.28 o
   1   5   6      534.15      510.79     33.41 o
   2   5   6     3317.00     3490.05    151.96 o
   1   0   7    11859.86    12258.92    228.21 o
   3   0   7     9581.87     9451.09    161.80 o
   5   0   7    11352.75    11646.09    195.51 o
   7   0   7     9950.48    10017.77    198.73 o
   9   0   7     7035.42     6960.86    131.30 o
  11   0   7     7214.88     6915.25    146.37 o
  13   0   7     3928.55     3869.42     86.33 o
  15   0   7     6105.83     6042.61    131.64 o
   0   1   7     6883.21     7131.11    122.97 o
   1   1   7     2385.48     2466.18     34.36 o
   2   1   7     8931.25     9122.42    114.75 o
   3   1   7     1377.04     1517.36     20.74 o
   4   1   7     8720.45     8708.56    105.44 o
   5   1   7     1165.22     1156.17     17.17 o
   6   1   7     9225.89     9463.17    116.55 o
   7   1   7      813.45      808.59     14.77 o
   8   1   7     5540.86     5590.06     77.88 o
   9   1   7     2080.81     2094.77     32.61 o
  10   1   7     6403.53     6315.81     87.48 o
  11   1   7      681.29      649.34     15.16 o
  12   1   7     4499.09     4213.89     62.22 o
  13   1   7      679.59      649.21     16.87 o
  14   1   7     4394.35     4309.79     68.18 o
  15   1   7      951.60      918.62     23.47 o
   0   2   7     5531.83     5431.34     93.77 o
   1   2   7     2761.13     2683.92     34.59 o
   2   2   7     3612.66     3475.75     44.16 o
   3   2   7     5631.90     5719.47     70.04 o
   4   2   7     5616.14     5847.24     73.48 o
   5   2   7     4282.82     4333.32     60.27 o
   6   2   7     3235.24     3224.39     46.34 o
   7   2   7     3829.93     3858.35     54.70 o
   8   2   7     3459.17     3257.19     47.49 o
   9   2   7     3044.00     3014.67     44.76 o
  10   2   7     3049.38     3029.98     47.71 o
  11   2   7     2585.27     2519.83     62.33 o
  12   2   7     2655.42     2684.37     63.16 o
  13   2   7     2163.34     2097.68     45.57 o
  14   2   7     2878.23     2870.56     64.11 o
   0   3   7      741.54      485.97     19.18 o
   1   3   7     5986.26     6065.56     81.77 o
   2   3   7     1007.88     1037.73     18.94 o
   3   3   7     5123.48     5093.43     78.52 o
   4   3   7      916.05      907.62     18.74 o
   5   3   7     6254.44     6385.42    105.91 o
   6   3   7      770.61      739.94     16.66 o
   7   3   7     4463.08     4446.93     89.64 o
   8   3   7     1229.96     1217.05     36.28 o
   9   3   7     4634.17     4532.78     92.32 o
  10   3   7      593.46      546.90     19.35 o
  11   3   7     3967.03     4035.73     75.69 o
  12   3   7      412.88      438.68     18.91 o
   1   4   7       17.12       27.55      9.16 o
   2   4   7     4524.02     4720.11    135.02 o
   3   4   7        3.07       19.39      6.65 o
   4   4   7     4343.50     4444.86     87.40 o
   5   4   7        9.55       19.76      6.68 o
   6   4   7     4084.78     4065.61     75.02 o
   7   4   7        2.68       12.26      7.68 o
   8   4   7     4991.92     5063.23     92.67 o
   0   0   8     8642.50     8715.94    227.81 o
   2   0   8     8121.20     8200.93    139.46 o
   4   0   8    10252.78    10246.82    174.54 o
   6   0   8     8725.59     8589.31    147.10 o
   8   0   8     6756.77     6936.32    140.17 o
  10   0   8     6432.82     6249.94    132.05 o
  12   0   8     8766.25     8527.12    177.12 o
  14   0   8     3432.55     3416.55     79.22 o
   0   1   8      219.61      142.39      7.81 o
   1   1   8     7652.55     8050.73    101.83 o
   2   1   8     2041.68     2040.99     29.85 o
   3   1   8     8105.15     8252.03    100.15 o
   4   1   8     1574.60     1493.13     21.20 o
   5   1   8     5976.57     5917.66     72.77 o
   6   1   8      851.65      773.49     13.46 o
   7   1   8     5186.32     5294.00     70.80 o
   8   1   8     2092.06     1965.36     31.21 o
   9   1   8     6686.14     6727.72     92.78 o
  10   1   8     1110.47     1122.99     21.14 o
  11   1   8     5779.75     5705.69     81.39 o
  12   1   8      650.30      604.52     16.18 o
  13   1   8     4284.46     4117.78     64.81 o
  14   1   8      939.20      889.55     21.15 o
   0   2   8     3689.90     3752.25     67.40 o
   1   2   8     2961.24     3008.20     38.74 o
   2   2   8     4884.25     5088.96     65.46 o
   3   2   8     5172.41     5306.25     71.57 o
   4   2   8     4319.37     4338.35     54.19 o
   5   2   8     2737.61     2768.48     39.40 o
   6   2   8     1257.22     1272.22     21.70 o
   7   2   8     4316.86     4242.35     60.31 o
   8   2   8     3088.08     3104.85     48.54 o
   9   2   8     3214.36     3211.36     50.27 o
  10   2   8     3623.10     3568.39     66.23 o
  11   2   8     2493.80     2497.83     47.62 o
  12   2   8     1533.93     1496.21     33.50 o
  13   2   8     2218.09     2136.11     57.77 o
   0   3   8     5930.99     6251.82    132.12 o
   1   3   8      662.29      661.38     13.47 o
   2   3   8     5740.59     5968.25     83.31 o
   3   3   8     1505.59     1557.77     25.80 o
   4   3   8     4046.05     4112.93     60.58 o
   5   3   8      761.56      789.62     17.65 o
   6   3   8     5353.47     5367.40     82.78 o
   7   3   8      149.01      136.57     10.44 o
   8   3   8     3707.22     3659.55     74.10 o
   9   3   8      871.46      834.88     26.10 o
  10   3   8     3783.75     3720.11     72.00 o
  11   3   8      499.38      507.48     21.84 o
   0   4   8       18.44       37.13     13.07 o
   1   4   8     4791.08     5018.95    139.85 o
   2   4   8       18.60       19.16     12.16 o
   3   4   8     4067.92     4216.44     80.59 o
   4   4   8        3.43       25.80      8.42 o
   5   4   8     4980.71     5206.16     92.58 o
   6   4   8       11.30       18.01      8.27 o
   7   4   8     3749.10     3779.77     71.57 o
   1   0   9     9357.20     9353.12    160.87 o
   3   0   9     7386.58     7685.76    132.78 o
   5   0   9     8311.41     8380.85    144.01 o
   7   0   9     4816.78     4743.16     86.70 o
   9   0   9     6082.70     5951.72    131.92 o
  11   0   9     6118.38     5901.83    124.81 o
  13   0   9     4973.53     4403.13     97.95 o
   0   1   9     8414.49     8300.90    156.56 o
   1   1   9     1482.36     1518.82     21.82 o
   2   1   9     6840.80     6946.67     88.40 o
   3   1   9     1105.23     1091.38     17.48 o
   4   1   9     6156.11     6173.84     76.15 o
   5   1   9      988.12      968.07     15.80 o
   6   1   9     4239.06     4285.91     57.20 o
   7   1   9      685.11      692.99     14.88 o
   8   1   9     4970.38     4850.49     69.37 o
   9   1   9     1347.43     1295.56     23.32 o
  10   1   9     6038.22     6083.22     85.81 o
  11   1   9      653.70      621.83     15.68 o
  12   1   9     4052.22     3840.33     61.19 o
  13   1   9      433.99      418.46     15.00 o
   0   2   9     3651.55     3479.34     69.25 o
   1   2   9     3122.12     3010.89     43.12 o
   2   2   9     2876.34     2974.36     42.47 o
   3   2   9     4079.56     4147.70     59.82 o
   4   2   9     3954.57     4088.04     56.09 o
   5   2   9     2224.09     2230.20     34.78 o
   6   2   9     3573.63     3612.25     52.34 o
   7   2   9     2303.81     2307.92     38.00 o
   8   2   9     2150.12     2124.21     35.87 o
   9   2   9     3135.16     3172.12     50.58 o
  10   2   9     2624.81     2531.36     44.78 o
  11   2   9     2525.75     2587.77     50.06 o
  12   2   9     1888.59     1843.40     43.21 o
   0   3   9      488.10      419.74     15.86 o
   1   3   9     4494.25     4654.23     66.50 o
   2   3   9      944.68     1003.05     19.03 o
   3   3   9     3990.11     4092.37     59.00 o
   4   3   9      597.94      650.07     16.06 o
   5   3   9     4910.36     4970.30     77.29 o
   6   3   9      447.40      444.14     15.52 o
   7   3   9     4262.22     4298.56     85.33 o
   8   3   9      627.19      624.12     20.16 o
   9   3   9     3570.30     3677.10     77.43 o
   0   4   9     3356.44     3381.60     98.39 o
   1   4   9       14.47       13.60     14.24 o
   2   4   9     4184.33     4263.94    138.03 o
   3   4   9       13.91       21.32      8.45 o
   4   4   9     3791.29     3928.83     76.47 o
   0   0  10     5045.27     5066.19    139.98 o
   2   0  10     8698.28     8802.79    152.22 o
   4   0  10     6065.06     6371.38    111.37 o
   6   0  10     6838.03     6672.29    117.02 o
   8   0  10     5632.61     5576.09    105.69 o
  10   0  10     3655.03     3473.82     86.63 o
  12   0  10     4328.72     4037.22     90.88 o
   0   1  10     2209.48     1914.99     42.19 o
   1   1  10     5783.93     5775.27     72.03 o
   2   1  10     1166.29     1178.36     17.73 o
   3   1  10     5689.80     5752.07     73.74 o
   4   1  10      733.44      698.90     13.60 o
   5   1  10     4268.06     4259.02     56.86 o
   6   1  10      703.70      696.87     14.76 o
   7   1  10     6015.83     5867.18     79.27 o
   8   1  10      908.11      951.71     19.02 o
   9   1  10     3974.14     4073.88     59.78 o
  10   1  10      529.74      536.57     16.42 o
  11   1  10     3656.99     3544.13     56.72 o
  12   1  10      950.56      884.97     24.35 o
   0   2  10     2919.37     2783.98     57.81 o
   1   2  10     2936.86     2860.72     41.75 o
   2   2  10     2334.46     2330.67     36.45 o
   3   2  10     2965.84     3050.98     43.34 o
   4   2  10     2353.94     2341.84     36.69 o
   5   2  10     3282.37     3185.17     45.69 o
   6   2  10     3591.49     3518.31     52.06 o
   7   2  10     2541.91     2557.79     39.23 o
   8   2  10     2307.78     2354.48     39.47 o
   9   2  10     1681.17     1606.70     31.59 o
  10   2  10     2074.75     2092.68     41.50 o
   0   3  10     4536.60     4722.09    128.88 o
   1   3  10      647.78      674.29     18.49 o
   2   3  10     3648.37     3666.97     56.57 o
   3   3  10      239.12      234.52     10.08 o
   4   3  10     4051.67     4079.31     65.30 o
   5   3  10     1177.55     1201.36     25.10 o
   6   3  10     3253.51     3365.36     60.73 o
   7   3  10      700.69      682.41     22.53 o
   1   0  11     4536.31     4488.89     80.37 o
   3   0  11     5189.39     5025.98     90.50 o
   5   0  11     8535.30     8756.78    150.99 o
   7   0  11     5577.40     5519.81    106.45 o
   9   0  11     4546.16     4413.12     96.54 o
   0   1  11     6327.42     6428.76    125.68 o
   1   1  11      854.60      815.80     14.89 o
   2   1  11     3449.66     3491.28     43.81 o
   3   1  11      573.43      566.96     12.06 o
   4   1  11     4433.75     4348.26     60.68 o
   5   1  11      933.75      925.39     17.89 o
   6   1  11     5059.26     4974.63     68.94 o
   7   1  11      847.22      884.91     17.92 o
   8   1  11     4878.38     4873.52     70.73 o
   9   1  11      888.07      794.70     18.67 o
  10   1  11     3106.85     3071.01     50.10 o
   0   2  11     2262.64     2176.59     47.69 o
   1   2  11     2889.00     2951.06     47.32 o
   2   2  11     2516.83     2552.62     41.90 o
   3   2  11     1858.71     1802.66     28.63 o
   4   2  11     2330.72     2345.21     37.33 o
   5   2  11     2490.22     2513.44     37.73 o
   6   2  11     2795.36     2849.49     43.86 o
   7   2  11     2656.67     2622.24     41.21 o
   8   2  11     1797.96     1788.96     32.52 o
   0   3  11      312.98      306.20     19.38 o
   1   3  11     4166.34     4383.34     66.88 o
   2   3  11      585.04      581.23     15.86 o
   3   3  11     3667.23     3655.28     59.96 o
   4   3  11      649.05      701.72     19.03 o
   0   0  12     4528.00     4776.35    112.34 o
   2   0  12     5583.28     5514.86     98.86 o
   4   0  12     4720.16     4589.07     83.49 o
   6   0  12     4742.45     4688.08    102.69 o
   8   0  12     4142.58     4016.73     89.71 o
   0   1  12     1167.87     1216.91     31.38 o
   1   1  12     4463.09     4552.80     61.10 o
   2   1  12      802.96      791.22     15.78 o
   3   1  12     3733.70     3751.12     50.78 o
   4   1  12      396.43      376.39     11.60 o
   5   1  12     3541.14     3393.71     51.33 o
   6   1  12      561.72      529.80     14.21 o
   7   1  12     3851.02     3803.35     57.14 o
   8   1  12      962.12      977.77     22.33 o
   0   2  12     2181.12     2209.88     52.95 o
   1   2  12     1654.64     1649.16     31.29 o
   2   2  12     1946.29     1992.24     32.59 o
   3   2  12     2756.83     2913.82     43.16 o
   4   2  12     2033.43     1968.42     33.37 o
   5   2  12     2337.76     2456.83     37.78 o
   6   2  12     2167.65     2199.75     96.21 o
   1   0  13     3769.27     3870.79     67.08 o
   3   0  13     6233.81     6259.15    119.68 o
   5   0  13     3732.15     3837.39     86.15 o
   0   1  13     3884.83     4017.22     79.82 o
   1   1  13      898.81      907.83     20.50 o
   2   1  13     4253.65     4265.15     60.31 o
   3   1  13      511.84      480.78     14.04 o
   4   1  13     2887.92     2744.66     45.85 o
 
